# Supplementary material for: Glucose-6-phosphate dehydrogenase maintains redox homeostasis and biosynthesis in LKB1-deficient KRAS-driven lung cancer
Source: Nat Commun. 2024 Jul 12;15:5857. doi: 10.1038/s41467-024-50157-8 (PMC11245543; doi:10.1038/s41467-024-50157-8)
Supplement: Supplementary file 4 — Supplementary Data [file 41467_2024_50157_MOESM4_ESM.xlsx]

## Sheet: Supplementary Data 1
Supplementary Data 1. RNA-seq data for G6pdKO;KL and G6pdWT;KL lung tumor samplessamples.
	G6pdKO;KL lung tumors							G6pdWT;KL lung tumors																	G6pdKO;KL lung tumors							G6pdWT;KL lung tumors								G6pdKO;KL lung tumors							G6pdWT;KL lung tumors
gene_id	KO_T-1	KO_T-2	KO_T-3	KO_T-4	KO_T-5	KO_T-6	KO_T-7	WT_T-1	WT_T-2	WT_T-3	WT_T-4	WT_T-5	WT_T-6	WT_T-7	WT_T-8	gene_name	gene_chr	gene_start	gene_end	gene_strand	gene_length	gene_biotype	gene_description	tf_family	KO_T-1_count	KO_T-2_count	KO_T-3_count	KO_T-4_count	KO_T-5_count	KO_T-6_count	KO_T-7_count	WT_T-1_count	WT_T-2_count	WT_T-3_count	WT_T-4_count	WT_T-5_count	WT_T-6_count	WT_T-7_count	WT_T-8_count	KO_T-1_fpkm	KO_T-2_fpkm	KO_T-3_fpkm	KO_T-4_fpkm	KO_T-5_fpkm	KO_T-6_fpkm	KO_T-7_fpkm	WT_T-1_fpkm	WT_T-2_fpkm	WT_T-3_fpkm
ENSMUSG00000101316	205.66	145.214	158.155	173.57	148.265	197.773	178.313	78.9151	64.292	70.8005	79.4808	76.5679	95.0957	127.144	168.055	Gm12663	11	16585109	16586066	-	958	processed_pseudogene	predicted gene 12663 [Source:MGI Symbol;Acc:MGI:3652168]	-	216	158	185	160	147	196	148	68	80	76	83	75	97	109	170	11.5512	7.99723	8.91923	9.49669	7.90453	11.2462	9.57892	4.41567	3.64719	3.93765
ENSMUSG00000020123	23.8032	26.6531	41.0348	29.2899	26.2237	24.2171	48.1927	80.0756	50.6299	89.4323	60.3288	104.132	87.2528	65.3217	8.89705	Avpr1a	10	122284404	122289357	+	2670	protein_coding	arginine vasopressin receptor 1A [Source:MGI Symbol;Acc:MGI:1859216]	-	25	29	48	27	26	24	40	69	63	96	63	102	89	56	9	0.479697	0.526666	0.830331	0.575003	0.501633	0.494099	0.9289	1.60765	1.03054	1.78463
ENSMUSG00000040328	27.6117	43.1965	57.2777	16.2722	10.086	39.3527	18.0723	3.48155	0	0	0	1.02091	0	4.66583	0.988562	Olfr56	11	48869716	49026214	+	4724	protein_coding	olfactory receptor 56 [Source:MGI Symbol;Acc:MGI:1333785]	-	29	47	67	15	10	39	15	3	0	0	0	1	0	4	1	0.314504	0.482432	0.655068	0.180551	0.109047	0.453804	0.19688	0.0395062	0	0
ENSMUSG00000097906	400.846	10.1098	226.546	18.4418	24.2065	34.3075	903.614	25.5314	8.84014	8.38427	14.364	11.23	14.7055	12.831	22.7369	Gm9625	13	67958365	67959319	+	955	processed_pseudogene	predicted gene 9625 [Source:MGI Symbol;Acc:MGI:3780033]	-	421	11	265	17	24	34	750	22	11	9	15	11	15	11	23	22.5848	0.558518	12.8163	1.01219	1.29459	1.95699	48.6943	1.43309	0.503064	0.467765
ENSMUSG00000032193	2355.57	2426.35	2244.94	2396.35	2149.33	2406.57	2491.56	3794.89	2773.39	3774.79	2935.04	3978.47	3820.5	2906.81	2888.58	Ldlr	9	21634779	21661215	+	9622	protein_coding	low density lipoprotein receptor [Source:MGI Symbol;Acc:MGI:96765]	-	2474	2640	2626	2209	2131	2385	2068	3270	3451	4052	3065	3897	3897	2492	2922	13.1726	13.3041	12.6052	13.0541	11.4089	13.625	13.3262	21.1415	15.6644	20.9022
ENSMUSG00000041231	394.182	411.745	457.367	392.701	305.607	405.636	280.723	529.195	624.436	610.189	590.839	649.296	664.69	425.757	416.184	Ublcp1	11	44345398	44361325	-	2542	protein_coding	ubiquitin-like domain containing CTD phosphatase 1 [Source:MGI Symbol;Acc:MGI:1933105]	-	414	448	535	362	303	402	233	456	777	655	617	636	678	365	421	8.34379	8.54576	9.72074	8.0975	6.14032	8.69289	5.6833	11.1595	13.3499	12.7895
ENSMUSG00000078851	127.585	91.9074	81.2146	45.562	42.3613	63.5698	71.0843	26.6919	35.3606	30.7423	21.0672	31.6481	31.3718	40.826	51.4052	H2aw	11	58845511	58847656	+	2146	protein_coding	H2A.W histone [Source:MGI Symbol;Acc:MGI:2448458]	-	134	100	95	42	42	63	59	23	44	33	22	31	32	35	52	3.19899	2.25953	2.04463	1.11285	1.00819	1.61371	1.70468	0.666733	0.895481	0.763261
ENSMUSG00000028475	83.7874	110.289	110.281	123.668	113.972	113.013	179.518	229.782	201.716	229.17	188.647	262.373	221.563	125.978	147.296	Spaar	4	43730034	43759462	+	5195	protein_coding	small regulatory polypeptide of amino acid response [Source:MGI Symbol;Acc:MGI:1918656]	-	88	120	129	114	113	112	149	198	251	246	197	257	226	108	149	0.867832	1.12007	1.1469	1.24778	1.12051	1.18508	1.77836	2.37101	2.11019	2.35038
ENSMUSG00000037697	574.134	617.618	600.133	607.494	742.331	632.671	774.698	668.457	911.339	962.328	822.578	950.463	977.427	1050.98	719.673	Ddhd1	14	45825924	45895600	-	14076	protein_coding	DDHD domain containing 1 [Source:MGI Symbol;Acc:MGI:2150302]	-	603	672	702	560	736	627	643	576	1134	1033	859	931	997	901	728	2.19471	2.31493	2.30345	2.26218	2.69354	2.44851	2.83238	2.54564	3.51858	3.64259
ENSMUSG00000089791	3.80852	7.35259	6.83913	17.357	10.086	13.1176	20.4819	37.1365	16.8766	63.3479	31.6008	52.0662	24.5092	19.8298	13.8399	Gm3555	1	98385493	98386887	+	1395	processed_pseudogene	predicted pseudogene 3555 [Source:MGI Symbol;Acc:MGI:3781732]	-	4	8	8	16	10	13	17	32	21	68	33	51	25	17	14	0.146901	0.278076	0.264873	0.652174	0.369275	0.512251	0.755605	1.42702	0.657474	2.41949
ENSMUSG00000063696	3128.7	136.023	1840.58	163.806	241.056	141.266	6310.84	107.928	110.904	171.412	200.138	184.784	162.741	208.796	137.41	Gm8730	8	103591477	103592430	-	954	processed_pseudogene	predicted pseudogene 8730 [Source:MGI Symbol;Acc:MGI:3644565]	-	3286	148	2153	151	239	140	5238	93	138	184	209	181	166	179	139	176.465	7.52249	104.236	9.00008	12.9055	8.06665	340.437	6.06441	6.31778	9.57323
ENSMUSG00000117465	38.0852	143.375	90.6184	7.59367	17.1462	65.5879	26.506	66.1494	79.5613	74.5269	293.025	88.8188	1042.13	1640.04	58.3251	Gm49980	18	30400302	30405186	+	1183	lncRNA	predicted gene, 49980 [Source:MGI Symbol;Acc:MGI:6275257]	-	40	156	106	7	17	65	22	57	99	80	306	87	1063	1406	59	1.73226	6.39423	4.13849	0.336458	0.740267	3.02025	1.15308	2.99739	3.65497	3.35656
ENSMUSG00000046240	62.8405	223.335	116.265	19.5266	5.04301	82.7416	3.61445	83.5572	484.601	1688.97	583.178	1051.53	1649.96	5.83229	32.6225	Hepacam	9	37278647	37297871	+	3347	protein_coding	hepatocyte cell adhesion molecule [Source:MGI Symbol;Acc:MGI:1920177]	-	66	243	136	18	5	82	3	72	603	1813	609	1030	1683	5	33	1.01024	3.52045	1.87674	0.305798	0.0769553	1.3467	0.0555758	1.33823	7.86856	26.8863
ENSMUSG00000020268	73.314	35.8439	39.325	22.781	37.3183	25.2261	30.1205	12.7657	11.2511	17.7001	10.5336	7.14634	13.7252	23.3292	18.7827	Lyrm7	11	54717692	54751742	-	5050	protein_coding	LYR motif containing 7 [Source:MGI Symbol;Acc:MGI:1922780]	-	77	39	46	21	37	25	25	11	14	19	11	7	14	20	19	0.781156	0.374474	0.420715	0.236453	0.377428	0.272121	0.306951	0.135505	0.121079	0.186746
ENSMUSG00000090722	0	1.83815	0	0	1.0086	4.03618	3.61445	4.64206	3.2146	10.2474	7.6608	7.14634	21.5681	9.33167	0	Gm8378	12	91641586	91652887	-	3027	lncRNA	predicted gene 8378 [Source:MGI Symbol;Acc:MGI:3646777]	-	0	2	0	0	1	4	3	4	4	11	8	7	22	8	0	0	0.032038	0	0	0.0170181	0.0726376	0.061451	0.0822056	0.057714	0.180372
ENSMUSG00000040102	573.182	627.727	518.919	717.06	698.961	595.336	656.626	372.526	486.208	421.077	443.369	403.258	455.871	631.054	652.451	Klhl42	6	146992877	147014276	+	6449	protein_coding	kelch-like 42 [Source:MGI Symbol;Acc:MGI:2444786]	-	602	683	607	661	693	590	545	321	605	452	463	395	465	541	660	4.78236	5.13543	4.34728	5.8281	5.53561	5.0289	5.23992	3.09647	4.09729	3.47884
ENSMUSG00000020961	624.597	520.196	711.269	492.504	259.211	545.893	444.578	820.485	718.463	751.79	861.84	851.435	753.903	1056.81	544.697	Ston2	12	91599783	91755161	-	12448	protein_coding	stonin 2 [Source:MGI Symbol;Acc:MGI:1918272]	-	656	566	832	454	257	541	369	707	894	807	900	834	769	906	551	2.69987	2.20478	3.08706	2.07383	1.06355	2.38897	1.83801	3.53324	3.13669	3.21783
ENSMUSG00000078899	0	0.919074	1.70978	1.08481	1.0086	0	0	8.12361	4.8219	0.931586	5.7456	2.04181	4.90184	27.995	0	Gm4631	2	175163748	175179990	-	4402	protein_coding	predicted gene 4631 [Source:MGI Symbol;Acc:MGI:3782813]	zf-C2H2	0	1	2	1	1	0	0	7	6	1	6	2	5	24	0	0	0.0110153	0.0209846	0.0129172	0.0117024	0	0	0.098924	0.0595299	0.0112756
ENSMUSG00000031198	921.661	696.658	835.228	711.636	734.263	705.322	797.59	639.444	662.207	630.684	613.821	654.4	647.043	615.89	751.307	Fundc2	X	74426005	74440065	+	2785	protein_coding	FUN14 domain containing 2 [Source:MGI Symbol;Acc:MGI:1914641]	-	968	758	977	656	728	699	662	551	824	677	641	641	660	528	760	17.8069	13.1975	16.2028	13.3936	13.4657	13.7964	14.7385	12.3078	12.9222	12.0657
ENSMUSG00000002249	509.389	573.502	430.01	459.96	476.06	472.233	532.53	626.679	599.523	585.036	579.348	618.669	556.849	566.899	479.452	Tead3	17	28550645	28569791	-	6714	protein_coding	TEA domain family member 3 [Source:MGI Symbol;Acc:MGI:109241]	TEA	535	624	503	424	472	468	442	540	746	628	605	606	568	486	485	4.08236	4.50663	3.46025	3.59089	3.62147	3.83158	4.08189	5.00341	4.85279	4.64266
ENSMUSG00000080152	2.85639	0	4.27445	1.08481	1.0086	1.00904	1.20482	5.80258	10.4474	15.837	1.9152	10.2091	6.86258	4.66583	0.988562	H3f4	11	58852599	58853364	+	766	protein_coding	H3.4 histone [Source:MGI Symbol;Acc:MGI:3651326]	-	3	0	5	1	1	1	1	5	13	17	2	10	7	4	1	0.200646	0	0.301483	0.0742316	0.0672505	0.0717604	0.0809453	0.406064	0.741222	1.10156
ENSMUSG00000022150	1779.53	1598.27	1482.38	1699.9	1233.52	1582.18	1402.41	1906.73	1903.85	1874.35	1791.67	1915.22	2113.67	1924.66	1699.34	Dab2	15	6329269	6470193	+	7342	protein_coding	disabled 2, mitogen-responsive phosphoprotein [Source:MGI Symbol;Acc:MGI:109175]	-	1869	1739	1734	1567	1223	1568	1164	1643	2369	2012	1871	1876	2156	1650	1719	13.0417	11.4851	10.9083	12.1359	8.58097	11.7394	9.83012	13.9212	14.0924	13.602
ENSMUSG00000095681	0.952129	2.75722	4.27445	2.16962	8.06882	6.05427	3.61445	0	1.6073	0	0	0	0	0	1.97712	Gm8281	14	17376455	17398733	-	1954	protein_coding	predicted gene, 8281 [Source:MGI Symbol;Acc:MGI:3647811]	-	1	3	5	2	8	6	3	0	2	0	0	0	0	0	2	0.0262189	0.0744466	0.118186	0.0582	0.210906	0.168788	0.0951956	0	0.0447032	0
ENSMUSG00000085379	14.2819	35.8439	38.4701	32.5443	23.1979	47.4251	27.7108	69.631	61.881	57.7583	58.4136	32.669	67.6454	48.9913	33.6111	2310058D17Rik	11	58856574	58868907	-	4416	lncRNA	RIKEN cDNA 2310058D17 gene [Source:MGI Symbol;Acc:MGI:1922944]	-	15	39	45	30	23	47	23	60	77	62	61	32	69	42	34	0.174021	0.428237	0.470657	0.386287	0.268301	0.585036	0.322938	0.845232	0.761544	0.69687
ENSMUSG00000068231	0	0	0	0	3.02581	2.01809	2.40964	4.64206	3.2146	8.38427	3.8304	4.08362	4.90184	8.16521	0	Vmn1r43	6	89835916	89853395	-	12854	protein_coding	vomeronasal 1 receptor 43 [Source:MGI Symbol;Acc:MGI:2148510]	-	0	0	0	0	3	2	2	4	4	9	4	4	5	7	0	0	0	0	0	0.0120228	0.00855274	0.00964743	0.0193587	0.0135911	0.0347531
ENSMUSG00000073643	385.612	522.953	536.017	398.125	270.305	338.03	286.747	418.946	482.19	1082.5	948.981	365.484	1148.99	937.833	412.23	Wdfy1	1	79679979	79753860	-	6488	protein_coding	WD repeat and FYVE domain containing 1 [Source:MGI Symbol;Acc:MGI:1916618]	-	405	569	627	367	268	335	238	361	600	1162	991	358	1172	804	417	3.19803	4.25255	4.46352	3.21642	2.12789	2.83823	2.2745	3.46139	4.039	8.88964
ENSMUSG00000033618	139.011	143.375	154.735	120.414	139.187	179.61	132.53	232.103	212.163	259.913	217.375	253.185	257.837	127.144	196.724	Map3k13	16	21613096	21752189	+	8714	protein_coding	mitogen-activated protein kinase kinase kinase 13 [Source:MGI Symbol;Acc:MGI:2444243]	-	146	156	181	111	138	178	110	200	264	279	227	248	263	109	199	0.858368	0.868071	0.959361	0.724308	0.815804	1.12284	0.7827	1.4278	1.32318	1.58919
ENSMUSG00000031400	960.698	863.929	1103.66	574.95	1572.41	887.959	432.53	1365.93	1124.31	1547.36	1817.52	1693.68	1776.43	1925.82	917.385	G6pdx	X	73453089	73472800	-	3080	protein_coding	glucose-6-phosphate dehydrogenase X-linked [Source:MGI Symbol;Acc:MGI:105979]	-	1009	940	1291	530	1559	880	359	1177	1399	1661	1898	1659	1812	1651	928	16.7834	14.7988	19.3596	9.7846	26.0747	15.7053	7.2271	23.7727	19.8381	26.7675
ENSMUSG00000032845	9.52129	52.3872	41.8897	22.781	21.1807	118.058	44.5783	48.7417	47.4153	129.49	118.742	340.982	188.231	153.973	47.451	Alpk2	18	65398600	65527137	-	7960	protein_coding	alpha-kinase 2 [Source:MGI Symbol;Acc:MGI:2449492]	-	10	57	49	21	21	117	37	42	59	139	124	334	192	132	48	0.0643614	0.347224	0.284318	0.150011	0.135903	0.807954	0.28821	0.328239	0.323722	0.866744
ENSMUSG00000033105	904.523	817.057	856.601	851.576	609.196	806.227	849.397	1446	999.74	1434.64	1097.41	1294.51	1177.42	766.363	956.928	Lss	10	76367422	76392972	+	10787	protein_coding	lanosterol synthase [Source:MGI Symbol;Acc:MGI:1336155]	-	950	889	1002	785	604	799	705	1246	1244	1540	1146	1268	1201	657	968	4.51192	3.99622	4.29031	4.13796	2.88443	4.07155	4.05237	7.18573	5.03678	7.08613
ENSMUSG00000031398	173.288	203.115	169.268	185.503	156.333	185.664	193.976	196.127	204.127	245.007	201.096	269.519	224.504	249.622	160.147	Plxna3	X	73372672	73388295	+	7880	protein_coding	plexin A3 [Source:MGI Symbol;Acc:MGI:107683]	-	182	221	198	171	155	184	161	169	254	263	210	264	229	214	162	1.18327	1.35992	1.16054	1.23392	1.01328	1.28353	1.26683	1.33418	1.4078	1.6566
ENSMUSG00002075244	0	0.919074	2.56467	2.16962	0	3.02713	2.40964	3.48155	9.64379	10.2474	6.7032	4.08362	6.86258	2.33292	0	ENSMUSG00002075244	11	44359840	44359893	+	54	miRNA	-	-	0	1	3	2	0	3	2	3	12	11	7	4	7	2	0	0	0.897955	2.56595	2.10598	0	3.0538	2.29645	3.45606	9.70557	10.1109
ENSMUSG00000027674	4.76065	2.75722	1.70978	2.16962	1.0086	3.02713	0	16.2472	12.8584	8.38427	12.4488	8.16724	0.980368	3.49938	1.97712	Pex5l	3	33003557	33197396	-	8846	protein_coding	peroxisomal biogenesis factor 5-like [Source:MGI Symbol;Acc:MGI:1916672]	-	5	3	2	2	1	3	0	14	16	9	13	8	1	3	2	0.0289575	0.0164446	0.0104425	0.0128559	0.00582341	0.0186418	0	0.0984543	0.0789963	0.0504992
ENSMUSG00000085111	2.85639	11.948	4.27445	6.50886	1.0086	5.04522	9.63855	23.2103	11.2511	20.4949	13.4064	27.5644	23.5288	18.6633	17.7941	Ascl4	10	85763545	85782070	+	2238	protein_coding	achaete-scute family bHLH transcription factor 4 [Source:MGI Symbol;Acc:MGI:1914591]	bHLH	3	13	5	6	1	5	8	20	14	22	14	27	24	16	18	0.0686751	0.281664	0.103188	0.152443	0.0230178	0.122807	0.221641	0.555934	0.273213	0.487923
ENSMUSG00000112006	0.952129	0.919074	5.12935	0	0	3.02713	0	5.80258	9.64379	14.9054	3.8304	4.08362	11.7644	2.33292	0.988562	Gm48633	12	7920535	8000194	-	4155	lncRNA	predicted gene, 48633 [Source:MGI Symbol;Acc:MGI:6098238]	-	1	1	6	0	0	3	0	5	12	16	4	4	12	2	1	0.0123301	0.0116702	0.0666962	0	0	0.0396884	0	0.0748605	0.126137	0.191134
ENSMUSG00000023036	39.9894	52.3872	42.7445	37.9684	36.3097	62.5608	59.0361	123.015	77.1503	81.048	76.608	128.634	131.369	36.1602	73.1536	Pcdhgc4	18	37948132	37974926	+	5596	protein_coding	protocadherin gamma subfamily C, 4 [Source:MGI Symbol;Acc:MGI:1935203]	-	42	57	50	35	36	62	49	106	96	87	80	126	134	31	74	0.384512	0.493907	0.41268	0.355638	0.331397	0.609015	0.542923	1.17837	0.749251	0.771668
ENSMUSG00000044285	318.963	437.479	1316.53	983.923	348.976	1180.58	355.421	1529.56	1450.59	1669.4	1753.36	1969.33	1624.47	1161.79	1012.29	Ubb-ps	14	46321483	46322457	+	975	transcribed_processed_pseudogene	ubiquitin B, pseudogene [Source:MGI Symbol;Acc:MGI:3037679]	-	335	476	1540	907	346	1170	295	1318	1805	1792	1831	1929	1657	996	1024	17.6027	23.6728	72.952	52.8957	18.2808	65.9622	18.7602	84.0939	80.8549	91.2268
ENSMUSG00000025127	3.80852	7.35259	0.854891	2.16962	2.0172	7.06331	2.40964	13.9262	17.6803	7.45269	17.2368	12.2509	11.7644	1.16646	0.988562	Gcgr	11	120421525	120429812	+	2621	protein_coding	glucagon receptor [Source:MGI Symbol;Acc:MGI:99572]	-	4	8	1	2	2	7	2	12	22	8	18	12	12	1	1	0.0781864	0.148003	0.017622	0.0433891	0.0393086	0.146806	0.0473133	0.284818	0.366597	0.1515
ENSMUSG00000020492	337.054	287.67	312.89	276.627	233.996	260.333	227.711	236.745	229.844	206.812	224.078	228.683	231.367	207.63	316.34	Ska2	11	87000060	87015461	+	3272	protein_coding	spindle and kinetochore associated complex subunit 2 [Source:MGI Symbol;Acc:MGI:1913390]	-	354	313	366	255	232	258	189	204	286	222	234	224	236	178	320	5.54279	4.63852	5.16641	4.43144	3.65257	4.33431	3.58153	3.87856	3.81756	3.36766
ENSMUSG00000041827	58.0799	54.2253	59.8424	40.138	465.974	58.5246	34.9397	37.1365	28.1277	26.0844	29.6856	25.5226	40.1951	338.273	48.4395	Oasl1	5	115061299	115075974	+	2608	protein_coding	2'-5' oligoadenylate synthetase-like 1 [Source:MGI Symbol;Acc:MGI:2180849]	-	61	59	70	37	462	58	29	32	35	28	31	25	41	290	49	1.19829	1.09696	1.23969	0.8067	9.12554	1.22246	0.689462	0.763301	0.58613	0.532892
ENSMUSG00000095859	3.80852	7.35259	4.27445	2.16962	1.0086	12.1085	0	2.32103	4.01825	316.739	0	10.2091	44.1166	4.66583	0	Ighv1-43	12	114909570	114910003	-	351	IG_V_gene	immunoglobulin heavy variable V1-43 [Source:MGI Symbol;Acc:MGI:3704124]	-	4	8	5	2	1	12	0	2	5	340	0	10	45	4	0	0.583837	1.10518	0.657937	0.323997	0.146763	1.87926	0	0.354468	0.622152	48.0796
ENSMUSG00000112794	1.90426	7.35259	2.56467	4.33924	3.02581	3.02713	3.61445	12.7657	8.84014	4.65793	3.8304	10.2091	21.5681	10.4981	1.97712	Gm48878	10	122290037	122292714	+	2678	TEC	predicted gene, 48878 [Source:MGI Symbol;Acc:MGI:6098630]	-	2	8	3	4	3	3	3	11	11	5	4	10	22	9	2	0.0382611	0.144853	0.0517406	0.0849312	0.0577079	0.0615778	0.0694594	0.255526	0.179397	0.092672
ENSMUSG00000024726	431.315	388.768	437.704	377.514	369.148	376.374	448.192	338.871	315.031	352.14	360.057	285.853	343.129	351.104	371.699	Carnmt1	19	18648128	18684564	+	4807	protein_coding	carnosine N-methyltransferase 1 [Source:MGI Symbol;Acc:MGI:1914633]	-	453	423	512	348	366	373	372	292	392	378	376	280	350	301	376	4.82795	4.26692	4.91946	4.11645	3.92221	4.26529	4.79832	3.77887	3.5616	3.90307
ENSMUSG00000070738	2543.14	2493.45	2177.41	2502.66	2378.28	2521.6	2195.18	2775.95	2720.35	2916.8	2707.13	3064.76	3060.71	2773.84	2853.98	Dgkd	1	87781009	87872902	+	6850	protein_coding	diacylglycerol kinase, delta [Source:MGI Symbol;Acc:MGI:2138334]	-	2671	2713	2547	2307	2358	2499	1822	2392	3385	3131	2827	3002	3122	2378	2887	19.9766	19.2047	17.1735	19.1503	17.7328	20.0535	16.4922	21.7232	21.5825	22.6872
ENSMUSG00000037071	59833.7	86583.2	45826.4	68996.1	32334.8	100886	62748.1	198923	91913.4	264117	146978	230699	191823	50105.2	141461	Scd1	19	44382894	44396318	-	4892	protein_coding	stearoyl-Coenzyme A desaturase 1 [Source:MGI Symbol;Acc:MGI:98239]	-	62842	94207	53605	63602	32059	99982	52081	171409	114370	283513	153486	225975	195664	42955	143098	658.115	933.781	506.104	739.268	337.589	1123.44	660.105	2179.72	1021.08	2876.57
ENSMUSG00000069729	2015.66	1737.97	1739.7	1736.78	1647.05	1809.22	1636.14	2169	2064.58	2052.28	1992.76	2233.74	2030.34	1885	1992.94	Arid1b	17	5044607	5397931	+	12600	protein_coding	AT rich interactive domain 1B (SWI-like) [Source:MGI Symbol;Acc:MGI:1926129]	ARID	2117	1891	2035	1601	1633	1793	1358	1869	2569	2203	2081	2188	2071	1616	2016	8.60773	7.27728	7.45959	7.22501	6.67636	7.8221	6.68266	9.22768	8.90486	8.67826
ENSMUSG00000022858	1858.56	1863.88	1996.17	2150.09	2205.81	1927.27	2110.84	1461.09	1781.69	1707.6	1702.61	1544.63	1710.74	1929.32	1812.03	Tra2b	16	22063299	22084755	-	9235	protein_coding	transformer 2 beta [Source:MGI Symbol;Acc:MGI:106016]	-	1952	2028	2335	1982	2187	1910	1752	1259	2217	1833	1778	1513	1745	1654	1833	10.8288	10.6483	11.6781	12.2035	12.1993	11.3687	11.763	8.48091	10.4849	9.85178
ENSMUSG00000075327	477.969	441.155	522.338	456.705	501.275	455.079	454.216	353.957	463.706	409.898	355.269	364.463	402.931	437.422	483.407	Zbtb2	10	4317075	4338108	-	7374	protein_coding	zinc finger and BTB domain containing 2 [Source:MGI Symbol;Acc:MGI:2685949]	ZBTB	502	480	611	421	497	451	377	305	577	440	371	357	411	375	489	3.4877	3.15636	3.82701	3.24636	3.47198	3.36192	3.16999	2.57306	3.41748	2.96168
ENSMUSG00000084866	20.9468	22.0578	35.0505	11.9329	8.06882	8.07236	8.43373	2.32103	2.41095	7.45269	6.7032	11.23	5.88221	4.66583	10.8742	A930006K02Rik	16	91261913	91267016	+	1151	lncRNA	RIKEN cDNA A930006K02 gene [Source:MGI Symbol;Acc:MGI:1925683]	-	22	24	41	11	8	8	7	2	3	8	7	11	6	4	11	0.979232	1.01108	1.64524	0.543419	0.358046	0.382057	0.377088	0.108096	0.113836	0.344988
ENSMUSG00000078427	348.479	210.468	266.726	284.22	258.202	205.845	257.831	147.386	197.698	182.591	188.647	164.366	175.486	240.29	201.667	Sarnp	10	128653202	128713498	+	1360	protein_coding	SAP domain containing ribonucleoprotein [Source:MGI Symbol;Acc:MGI:1913368]	-	366	229	312	262	256	204	214	127	246	196	197	161	179	206	204	13.7873	8.16479	10.5959	10.9542	9.69673	8.24527	9.75652	5.80923	7.90005	7.15329
ENSMUSG00000091512	1015.92	907.126	1010.48	839.643	961.198	984.827	949.397	771.743	862.316	871.033	870.458	802.432	839.195	814.188	889.705	Lamtor3	3	137624267	137634661	+	4151	protein_coding	late endosomal/lysosomal adaptor, MAPK and MTOR activator 3 [Source:MGI Symbol;Acc:MGI:1929467]	-	1067	987	1182	774	953	976	788	665	1073	935	909	786	856	698	900	13.1689	11.5296	13.1518	10.6024	11.8267	12.9244	11.7705	9.96604	11.2897	11.1802
ENSMUSG00000030075	0	1.83815	0.854891	3.25443	1.0086	4.03618	0	2.32103	1.6073	8.38427	4.788	10.2091	24.5092	3.49938	0.988562	Cntn3	6	102139616	102550062	-	6730	protein_coding	contactin 3 [Source:MGI Symbol;Acc:MGI:99534]	-	0	2	1	3	1	4	0	2	2	9	5	10	25	3	1	0	0.01441	0.00686288	0.0253468	0.00765437	0.0326707	0	0.0184871	0.0129792	0.0663768
ENSMUSG00000094732	0	1.83815	0	0	1.0086	0	1.20482	4.64206	2.41095	2.79476	7.6608	2.04181	2.94111	2.33292	0	1500015L24Rik	19	20302220	20422247	+	3972	lncRNA	RIKEN cDNA 1500015L24 gene [Source:MGI Symbol;Acc:MGI:1916244]	-	0	2	0	0	1	0	1	4	3	3	8	2	3	2	0	0	0.0244157	0	0	0.0129693	0	0.0156103	0.0626476	0.0329872	0.0374887
ENSMUSG00000029097	192.33	197.601	185.511	182.248	192.643	166.492	183.132	140.422	162.337	160.233	137.894	123.53	134.31	180.801	167.067	Trmt44	5	35713547	35732414	-	5154	protein_coding	tRNA methyltransferase 44 [Source:MGI Symbol;Acc:MGI:1926140]	-	202	215	217	168	191	165	152	121	202	172	144	121	137	155	169	2.00792	2.02275	1.94463	1.85346	1.90903	1.75976	1.8286	1.46048	1.71175	1.65643
ENSMUSG00000096594	12.3777	46.8728	148.751	34.7139	22.1893	191.718	50.6024	48.7417	65.8993	1821.25	483.588	138.843	235.288	29.1615	101.822	Igkv8-19	6	70317860	70318437	-	370	IG_V_gene	immunoglobulin kappa variable 8-19 [Source:MGI Symbol;Acc:MGI:1330844]	-	13	51	174	32	22	190	42	42	82	1955	505	136	240	25	103	1.80003	6.6837	21.7204	4.91774	3.06299	28.2271	7.0383	7.06157	9.67934	262.261
ENSMUSG00000034951	994.975	886.906	906.184	858.085	869.415	904.104	849.397	1143.11	970.005	1045.24	1057.19	1105.64	1096.05	925.002	1011.3	Cog7	7	121478586	121580934	-	6483	protein_coding	component of oligomeric golgi complex 7 [Source:MGI Symbol;Acc:MGI:2685013]	-	1045	965	1060	791	862	896	705	985	1207	1122	1104	1083	1118	793	1023	8.25807	7.21771	7.55181	6.93774	6.84945	7.59706	6.74269	9.45179	8.13139	8.59025
ENSMUSG00000039252	299.921	444.832	400.944	385.108	328.804	492.414	645.783	635.963	342.355	846.812	787.147	1023.97	805.863	564.566	533.823	Lgi2	5	52690859	52723804	-	6528	protein_coding	leucine-rich repeat LGI family, member 2 [Source:MGI Symbol;Acc:MGI:2180196]	-	315	484	469	355	326	488	536	548	426	909	822	1003	822	484	540	2.47212	3.59512	3.31829	3.09219	2.57254	4.10916	5.09102	5.22221	2.85012	6.91151
ENSMUSG00000093954	5.71278	7.35259	10.2587	28.2051	8.06882	8.07236	37.3494	3.48155	4.01825	2.79476	3.8304	6.12543	3.92147	9.33167	8.89705	Gm16867	14	69600953	69740811	-	7788	protein_coding	predicted gene, 16867 [Source:MGI Symbol;Acc:MGI:4439791]	-	6	8	12	26	8	8	31	3	5	3	4	6	4	8	9	0.0394697	0.0498095	0.0711666	0.18983	0.0529162	0.0564648	0.246806	0.0239634	0.02804	0.0191198
ENSMUSG00000032890	90.4523	87.312	75.2304	44.4772	44.3785	84.7597	62.6505	127.657	120.547	92.227	100.548	111.279	131.369	100.315	104.788	Rims3	4	120712013	120753776	+	7972	protein_coding	regulating synaptic membrane exocytosis 3 [Source:MGI Symbol;Acc:MGI:2443331]	-	95	95	88	41	44	84	52	110	150	99	105	109	134	86	106	0.610513	0.577836	0.509843	0.292438	0.284321	0.579196	0.404442	0.858379	0.821784	0.616392
ENSMUSG00000029816	1063.53	1626.76	769.402	1319.13	1713.62	1986.81	962.65	1630.53	1246.46	3231.67	2105.76	3601.75	3836.18	2342.25	1983.05	Gpnmb	6	49013480	49047863	+	6514	protein_coding	glycoprotein (transmembrane) nmb [Source:MGI Symbol;Acc:MGI:1934765]	-	1117	1770	900	1216	1699	1969	799	1405	1551	3469	2199	3528	3913	2008	2006	8.78504	13.1757	6.3814	10.6146	13.436	16.6154	7.60535	13.4178	10.3991	26.4329
ENSMUSG00000058174	52.3671	60.6589	68.3913	44.4772	47.4043	58.5246	51.8072	102.125	70.7212	86.6375	53.6256	101.07	98.0368	52.4906	54.3709	Gm5148	3	37768339	37778639	-	3901	protein_coding	predicted gene 5148 [Source:MGI Symbol;Acc:MGI:3646006]	-	55	66	80	41	47	58	43	88	88	93	56	99	100	45	55	0.722313	0.820382	0.947186	0.597621	0.620649	0.81727	0.683459	1.40333	0.985236	1.1833
ENSMUSG00000005442	3097.28	3233.3	2610.84	2768.44	2626.4	2673.97	2806.02	3531.45	3332.73	3095.66	3238.6	3902.92	3191.1	3073.62	3063.55	Cic	7	24967129	24993584	+	10294	protein_coding	capicua transcriptional repressor [Source:MGI Symbol;Acc:MGI:1918972]	HMG	3253	3518	3054	2552	2604	2650	2329	3043	4147	3323	3382	3823	3255	2635	3099	16.1897	16.5714	13.7027	14.0966	13.0311	14.1506	14.0283	18.3896	17.5948	16.0227
ENSMUSG00000019437	190.426	273.884	161.574	240.828	283.417	188.691	242.168	276.203	261.99	321.397	310.262	314.439	416.657	240.29	190.792	Tlcd1	11	78067537	78072735	+	5009	protein_coding	TLC domain containing 1 [Source:MGI Symbol;Acc:MGI:1915572]	-	200	298	189	222	281	187	201	238	326	345	324	308	425	206	193	2.04558	2.88478	1.74274	2.52011	2.88988	2.05213	2.48808	2.95583	2.8425	3.41867
ENSMUSG00000060985	23.8032	17.4624	29.0663	7.59367	14.1204	26.2352	10.8434	33.655	40.1825	37.2634	29.6856	25.5226	45.0969	46.6583	33.6111	Tdrd5	1	156082866	156131234	-	6937	protein_coding	tudor domain containing 5 [Source:MGI Symbol;Acc:MGI:2684949]	-	25	19	34	7	14	26	9	29	50	40	31	25	46	40	34	0.184632	0.13281	0.226375	0.0573778	0.103963	0.206023	0.0804435	0.260064	0.314798	0.286205
ENSMUSG00000039126	324.676	303.294	214.578	253.846	246.099	404.627	297.59	379.489	360.839	480.698	364.845	433.885	516.654	379.099	386.528	Prune2	19	16933482	17201296	+	20297	protein_coding	prune homolog 2 [Source:MGI Symbol;Acc:MGI:1925004]	-	341	330	251	234	244	401	247	327	449	516	381	425	527	325	391	0.860718	0.78837	0.571167	0.655544	0.619273	1.08599	0.754545	1.00223	0.966158	1.26185
ENSMUSG00000045382	1033.06	988.004	1140.42	855.915	960.19	1055.46	774.698	582.579	824.544	528.209	880.034	514.536	714.689	680.045	648.496	Cxcr4	1	128515936	128520030	-	1808	protein_coding	chemokine (C-X-C motif) receptor 4 [Source:MGI Symbol;Acc:MGI:109563]	-	1085	1075	1334	789	952	1046	643	502	1026	567	919	504	729	583	656	30.7447	28.8309	34.0784	24.814	27.1246	31.8015	22.0512	17.2726	24.7846	15.5659
ENSMUSG00000040242	2264.16	2023.8	2353.51	2435.4	2121.09	2110.92	2392.77	1889.32	2002.69	1811	1711.23	1676.33	2030.34	2138.12	1980.09	Fgfr1op2	6	146478701	146500696	+	4619	protein_coding	FGFR1 oncogene partner 2 [Source:MGI Symbol;Acc:MGI:1914779]	-	2378	2202	2753	2245	2103	2092	1986	1628	2492	1944	1787	1642	2071	1833	2003	26.3756	23.1163	27.5283	27.6367	23.4539	24.8959	26.6595	21.926	23.5632	20.8899
ENSMUSG00000066071	1.90426	17.4624	28.2114	27.1203	3.02581	19.1718	36.1445	18.5683	9.64379	108.996	53.6256	62.2752	112.742	50.1577	14.8284	Cyp4a12a	4	115156243	115190012	+	2422	protein_coding	cytochrome P450, family 4, subfamily a, polypeptide 12a [Source:MGI Symbol;Acc:MGI:88612]	-	2	19	33	25	3	19	30	16	12	117	56	61	115	43	15	0.0423053	0.380389	0.629305	0.586926	0.0638074	0.431214	0.768011	0.41096	0.216392	2.39773
ENSMUSG00000005483	1185.4	1300.49	1179.75	1357.1	1474.58	1518.61	1812.05	949.302	1332.45	1129.08	919.296	893.292	981.349	1319.26	1362.24	Dnajb1	8	84334822	84339282	+	3204	protein_coding	DnaJ heat shock protein family (Hsp40) member B1 [Source:MGI Symbol;Acc:MGI:1931874]	-	1245	1415	1380	1251	1462	1505	1504	818	1658	1212	960	875	1001	1131	1378	19.9074	21.4147	19.8933	22.2015	23.506	25.8201	29.1055	15.8823	22.6009	18.7758
ENSMUSG00000020415	111.399	170.948	150.461	198.52	208.781	313.813	168.675	545.443	507.103	348.413	271.958	313.418	303.914	162.138	283.717	Pttg1	11	43311077	43317078	-	2000	protein_coding	pituitary tumor-transforming gene 1 [Source:MGI Symbol;Acc:MGI:1353578]	-	117	186	176	183	207	311	140	470	631	374	284	307	310	139	287	2.99705	4.50953	4.06447	5.20282	5.33169	8.5476	4.34028	14.6191	13.7795	9.28176
ENSMUSG00000046500	0.952129	0	0	0	0	0	0	1.16052	0	2.79476	13.4064	1.02091	0.980368	3.49938	0	Tafa4	6	96808164	97037374	-	5693	protein_coding	TAFA chemokine like family member 4 [Source:MGI Symbol;Acc:MGI:2444563]	-	1	0	0	0	0	0	0	1	0	3	14	1	1	3	0	0.00899906	0	0	0	0	0	0	0.0109273	0	0.0261559
ENSMUSG00000047343	0	0.919074	0	0	2.0172	0	0	1.16052	3.2146	2.79476	2.8728	6.12543	1.96074	1.16646	0	Mettl21c	1	44048568	44059194	-	4300	protein_coding	methyltransferase like 21C [Source:MGI Symbol;Acc:MGI:3611450]	-	0	1	0	0	2	0	0	1	4	3	3	6	2	1	0	0	0.0112766	0	0	0.0239599	0	0	0.0144672	0.040628	0.0346291
ENSMUSG00000006941	793.124	716.877	689.897	640.038	740.314	707.34	683.132	670.778	658.189	657.7	600.415	593.146	598.025	622.889	701.879	Eif1b	9	120321298	120324396	+	1125	protein_coding	eukaryotic translation initiation factor 1B [Source:MGI Symbol;Acc:MGI:1916219]	-	833	780	807	590	734	701	567	578	819	706	627	581	610	534	710	37.9342	33.6194	33.1316	29.8207	33.6099	34.2515	31.25	31.9616	31.7955	31.1488
ENSMUSG00000058454	545.57	501.814	417.187	499.013	668.703	727.521	559.036	805.398	554.518	966.055	779.486	978.027	957.82	627.555	714.73	Dhcr7	7	143376882	143402147	+	5817	protein_coding	7-dehydrocholesterol reductase [Source:MGI Symbol;Acc:MGI:1298378]	-	573	546	488	460	663	721	464	694	690	1037	814	958	977	538	723	5.04654	4.55137	3.87473	4.49652	5.87136	6.81318	4.94583	7.42188	5.18064	8.84848
ENSMUSG00000061039	20.9468	16.5433	26.5016	26.0355	17.1462	29.2623	9.63855	19.7288	14.4657	4.65793	7.6608	11.23	2.94111	13.9975	28.6683	Olfr920	9	38663595	38671413	+	5711	protein_coding	olfactory receptor 920 [Source:MGI Symbol;Acc:MGI:3030754]	-	22	18	31	24	17	29	8	17	18	5	8	11	3	12	29	0.197355	0.15283	0.250709	0.238955	0.153342	0.279126	0.0868556	0.185178	0.137656	0.0434557
ENSMUSG00000105512	3.80852	3.67629	0	5.42405	1.0086	2.01809	3.61445	0	1.6073	0	0	0	0	1.16646	10.8742	Gm43714	3	88592331	88593704	-	1204	lncRNA	predicted gene 43714 [Source:MGI Symbol;Acc:MGI:5663851]	-	4	4	0	5	1	2	3	0	2	0	0	0	0	1	11	0.170205	0.161095	0	0.236135	0.0427856	0.0913098	0.154495	0	0.0725499	0
ENSMUSG00000029482	856.916	836.357	848.052	890.629	926.906	905.113	778.313	1386.82	900.891	1341.48	1145.29	1111.77	974.486	808.356	865.98	Aacs	5	125552878	125594474	+	3854	protein_coding	acetoacetyl-CoA synthetase [Source:MGI Symbol;Acc:MGI:1926144]	-	900	910	992	821	919	897	646	1195	1121	1440	1196	1089	994	693	876	11.9638	11.4493	11.8883	12.1129	12.2837	12.7937	10.393	19.289	12.7036	18.5455
ENSMUSG00000102095	13.3298	1.83815	6.83913	2.16962	0	2.01809	0	1.16052	0	0.931586	0	0	0	0	2.96568	C730036E19Rik	1	151013785	151018096	+	1102	lncRNA	RIKEN cDNA C730036E19 gene [Source:MGI Symbol;Acc:MGI:3028040]	-	14	2	8	2	0	2	0	1	0	1	0	0	0	0	3	0.650856	0.0880028	0.335297	0.103197	0	0.0997613	0	0.0564511	0	0.0450409
ENSMUSG00000054181	15.2341	17.4624	11.1136	18.4418	9.07742	14.1266	12.0482	3.48155	4.01825	7.45269	9.576	12.2509	9.80368	3.49938	13.8399	A930012O16Rik	2	57126239	57128520	-	1541	lncRNA	RIKEN cDNA A930012O16 gene [Source:MGI Symbol;Acc:MGI:2442255]	-	16	19	13	17	9	14	10	3	5	8	10	12	10	3	14	0.531932	0.59786	0.389639	0.627284	0.30086	0.499389	0.402363	0.121108	0.14171	0.257677
ENSMUSG00000018238	11.4256	3.67629	17.0978	6.50886	3.02581	9.0814	4.81927	3.48155	2.41095	0.931586	0.9576	4.08362	3.92147	2.33292	4.94281	Gdf9	11	53321850	53328731	+	2031	protein_coding	growth differentiation factor 9 [Source:MGI Symbol;Acc:MGI:95692]	-	12	4	20	6	3	9	4	3	3	1	1	4	4	2	5	0.302698	0.0954989	0.454822	0.167981	0.0760914	0.243583	0.122115	0.0918893	0.0645127	0.0244388
ENSMUSG00000018076	1882.36	1890.53	1903.84	2058.97	2320.79	1685.1	2007.23	2157.4	2133.69	2102.59	2515.61	2577.79	2234.26	2343.42	1971.19	Med13l	5	118698744	118903503	+	15427	protein_coding	mediator complex subunit 13-like [Source:MGI Symbol;Acc:MGI:2670178]	-	1977	2057	2227	1898	2301	1670	1666	1859	2655	2257	2627	2525	2279	2009	1994	6.56544	6.46548	6.66745	6.99572	7.68351	5.95044	6.69597	7.49638	7.51652	7.26171
ENSMUSG00000110569	2.85639	10.1098	33.3407	29.2899	4.03441	28.2532	2.40964	53.3837	45.808	48.4425	49.7952	46.9616	61.7632	25.6621	29.6568	Gm18860	8	72156849	72157612	-	764	processed_pseudogene	predicted gene, 18860 [Source:MGI Symbol;Acc:MGI:5011045]	-	3	11	39	27	4	28	2	46	57	52	52	46	63	22	30	0.201171	0.698148	2.35772	2.0095	0.269706	2.01455	0.162314	3.74557	3.25848	3.37831
ENSMUSG00000031166	1534.83	1526.58	1555.05	1321.3	1308.16	1379.36	1389.16	1594.55	1692.49	1608.85	1568.55	1700.83	1743.1	1412.58	1327.64	Wdr13	X	7989540	7999131	-	5277	protein_coding	WD repeat domain 13 [Source:MGI Symbol;Acc:MGI:1914661]	-	1612	1661	1819	1218	1297	1367	1153	1374	2106	1727	1638	1666	1778	1211	1343	15.6501	15.2627	15.9209	13.1244	12.6613	14.2395	13.5476	16.1977	17.4303	16.244
ENSMUSG00000031028	42.8458	36.7629	38.4701	58.5798	26.2237	70.6331	50.6024	63.8284	41.7898	122.969	60.3288	190.909	162.741	100.315	94.9019	Tub	7	108549545	108633667	+	8391	protein_coding	tubby bipartite transcription factor [Source:MGI Symbol;Acc:MGI:2651573]	Tub	45	40	45	54	26	70	42	55	52	132	63	187	166	86	96	0.27475	0.23115	0.247697	0.36593	0.159619	0.458562	0.310353	0.407758	0.270659	0.780817
ENSMUSG00000037010	531.288	753.64	796.758	1109.76	551.706	275.469	2636.14	377.168	552.911	309.287	430.92	291.979	275.484	421.091	299.534	Apln	X	47114023	47123730	-	3149	protein_coding	apelin [Source:MGI Symbol;Acc:MGI:1353624]	-	558	820	932	1023	547	273	2188	325	688	332	450	286	281	361	303	9.0782	12.6267	13.6699	18.4723	8.94827	4.76545	43.0819	6.42043	9.54222	5.23304
ENSMUSG00000028385	744.565	874.039	680.493	945.955	575.912	1033.26	1079.52	1166.32	987.685	1299.56	1083.05	1410.89	1319.58	1039.31	1070.61	Snx30	4	59805840	59904737	+	7795	protein_coding	sorting nexin family member 30 [Source:MGI Symbol;Acc:MGI:2443882]	-	782	951	796	872	571	1024	896	1005	1229	1395	1131	1382	1346	891	1083	5.1396	5.91579	4.71648	6.36089	3.7735	7.221	7.12709	8.02054	6.88604	8.88274
ENSMUSG00000022351	1000.69	933.779	1044.68	1319.13	1194.19	1329.92	1230.12	1683.91	1120.29	1797.96	1505.35	1468.06	1533.3	1227.11	1221.86	Sqle	15	59186926	59203041	+	5546	protein_coding	squalene epoxidase [Source:MGI Symbol;Acc:MGI:109296]	-	1051	1016	1222	1216	1184	1318	1021	1451	1394	1930	1572	1438	1564	1052	1236	9.7087	8.88305	10.1768	12.4673	10.9976	13.0632	11.4147	16.2758	10.9778	17.2729
ENSMUSG00000120238	1.90426	1.83815	1.70978	0	0	5.04522	1.20482	2.32103	5.62555	11.179	7.6608	4.08362	3.92147	4.66583	1.97712	ENSMUSG00000120238	11	57984061	57984480	+	420	lncRNA	novel transcript	-	2	2	2	0	0	5	1	2	7	12	8	4	4	4	2	0.24396	0.230903	0.219939	0	0	0.654387	0.147629	0.296234	0.727918	1.41815
ENSMUSG00000020515	1057.82	935.617	936.96	836.389	1163.93	916.212	922.891	778.706	908.928	791.848	706.709	790.181	756.844	890.008	872.9	Cnot8	11	57994979	58009420	+	2636	protein_coding	CCR4-NOT transcription complex, subunit 8 [Source:MGI Symbol;Acc:MGI:1916375]	-	1111	1018	1096	771	1154	908	766	671	1131	850	738	774	772	763	883	21.5927	18.7262	19.2038	16.6313	22.552	18.9345	18.0179	15.8355	18.7392	16.0052
ENSMUSG00000026107	807.406	1054.18	935.251	1042.5	1010.62	1339	963.855	1108.29	1131.54	1788.65	1234.35	1365.97	1947.99	1554.89	1323.68	Nabp1	1	51505021	51517584	-	8498	protein_coding	nucleic acid binding protein 1 [Source:MGI Symbol;Acc:MGI:1923258]	-	848	1147	1094	961	1002	1327	800	955	1408	1920	1289	1338	1987	1333	1339	5.11231	6.54478	5.94596	6.4302	6.07401	8.58357	5.83705	6.99102	7.23635	11.2143
ENSMUSG00000097863	2.85639	0.919074	1.70978	4.33924	2.0172	6.05427	3.61445	9.28413	7.23285	7.45269	1.9152	11.23	14.7055	3.49938	0.988562	1010001B22Rik	5	110143377	110144264	-	589	lncRNA	RIKEN cDNA 1010001B22 gene [Source:MGI Symbol;Acc:MGI:1922653]	-	3	1	2	4	2	6	3	8	9	8	2	11	15	3	1	0.260942	0.0823252	0.156832	0.386156	0.17492	0.559951	0.31581	0.844945	0.667361	0.674161
ENSMUSG00000080977	1.90426	5.51444	0	1.08481	3.02581	1.00904	6.02409	0	0	0	0	0	0.980368	1.16646	2.96568	Gm13772	2	90634604	90634920	-	317	processed_pseudogene	predicted gene 13772 [Source:MGI Symbol;Acc:MGI:3650155]	-	2	6	0	1	3	1	5	0	0	0	0	0	1	1	3	0.323228	0.917783	0	0.179374	0.487513	0.173402	0.977982	0	0	0
ENSMUSG00000117604	43.7979	48.7109	76.9402	83.5304	91.7828	72.6512	86.7469	104.446	98.0452	94.0902	144.598	116.383	63.7239	137.642	33.6111	Gm33228	18	26140614	26348706	+	2459	lncRNA	predicted gene, 33228 [Source:MGI Symbol;Acc:MGI:5592387]	-	46	53	90	77	91	72	72	90	122	101	151	114	65	118	34	0.95838	1.04512	1.69046	1.78053	1.90637	1.60949	1.81549	2.27687	2.16688	2.03869
ENSMUSG00000079469	298.969	285.832	301.777	338.461	353.011	299.686	300	364.402	288.51	405.24	394.531	366.505	360.776	384.931	279.763	Pigb	9	72914701	72947660	-	10434	protein_coding	phosphatidylinositol glycan anchor biosynthesis, class B [Source:MGI Symbol;Acc:MGI:1891825]	-	314	311	353	312	350	297	249	314	359	435	412	359	368	330	283	1.54176	1.4453	1.56259	1.70028	1.72799	1.56466	1.47968	1.87211	1.50272	2.06932
ENSMUSG00000025024	745.517	679.195	870.279	752.858	799.822	757.792	762.65	652.21	674.262	642.794	694.26	609.48	617.632	759.364	725.604	Smndc1	19	53367821	53379009	-	2477	protein_coding	survival motor neuron domain containing 1 [Source:MGI Symbol;Acc:MGI:1923729]	-	783	739	1018	694	793	751	633	562	839	690	725	597	630	651	734	16.1947	14.4666	18.982	15.9313	16.4919	16.6659	15.8452	14.1144	14.7935	13.8265
ENSMUSG00000019039	733.14	745.369	788.209	700.788	774.607	778.982	759.035	854.14	907.32	824.454	803.426	739.135	886.253	887.675	634.657	Dalrd3	9	108447085	108449973	+	2458	protein_coding	DALR anticodon binding domain containing 3 [Source:MGI Symbol;Acc:MGI:1915039]	-	770	811	922	646	768	772	630	736	1129	885	839	724	904	761	642	16.049	15.9988	17.3249	14.9441	16.0955	17.2643	15.892	18.6273	20.0607	17.8711
ENSMUSG00000046490	2.85639	10.1098	5.98424	9.76329	11.0946	1.00904	4.81927	4.64206	0	0	2.8728	3.06272	0	1.16646	5.93137	Rnf222	11	68779379	68786603	+	3463	protein_coding	ring finger protein 222 [Source:MGI Symbol;Acc:MGI:2443227]	-	3	11	7	9	11	1	4	4	0	0	3	3	0	1	6	0.044382	0.154024	0.0933613	0.147777	0.163631	0.0158731	0.0716189	0.0718557	0	0
ENSMUSG00000046618	1107.33	760.074	856.601	411.143	299.555	539.839	332.53	410.823	404.236	396.856	355.269	291.979	418.617	251.955	602.034	Olfml2a	2	38821990	38853765	+	5579	protein_coding	olfactomedin-like 2A [Source:MGI Symbol;Acc:MGI:2444741]	-	1163	827	1002	379	297	535	276	354	503	426	371	286	427	216	609	10.6798	7.18782	8.29531	3.86279	2.74236	5.27122	3.06742	3.9473	3.93772	3.79003
ENSMUSG00000029086	881.672	733.421	1555.05	836.389	23291.7	939.42	1097.59	1170.96	703.997	898.049	1919.99	1154.64	2824.44	7727.79	567.434	Prom1	5	44150962	44259374	-	7175	protein_coding	prominin 1 [Source:MGI Symbol;Acc:MGI:1100886]	-	926	798	1819	771	23093	931	911	1009	876	964	2005	1131	2881	6625	574	6.61192	5.39298	11.7093	6.11013	165.799	7.1325	7.87257	8.74828	5.33232	6.66874
ENSMUSG00000120217	1.90426	1.83815	7.69402	10.8481	3.02581	5.04522	0	1.16052	1.6073	0	0	2.04181	0	1.16646	5.93137	ENSMUSG00000120217	7	25454908	25455584	-	677	lncRNA	novel transcript	-	2	2	9	10	3	5	0	1	2	0	0	2	0	1	6	0.151349	0.143248	0.614009	0.839903	0.228274	0.405971	0	0.0918893	0.129025	0
ENSMUSG00000036093	2588.84	2159.82	2673.24	1807.29	1761.02	2846.51	1887.95	2998.77	2956.63	4210.77	2794.28	3983.57	4205.78	2196.44	3052.68	Arl5a	2	52287963	52314913	-	5409	protein_coding	ADP-ribosylation factor-like 5A [Source:MGI Symbol;Acc:MGI:1922673]	-	2719	2350	3127	1666	1746	2821	1567	2584	3679	4520	2918	3902	4290	1883	3088	25.7532	21.0668	26.7013	17.5136	16.6284	28.6682	17.9627	29.7187	29.7062	41.4773
ENSMUSG00000004933	38.0852	73.5259	48.7288	41.2228	56.4817	52.4703	48.1927	30.1734	31.3423	32.6055	35.4312	43.8989	34.3129	45.4919	48.4395	Matk	10	81088769	81099199	+	4594	protein_coding	megakaryocyte-associated tyrosine kinase [Source:MGI Symbol;Acc:MGI:99259]	-	40	80	57	38	56	52	40	26	39	35	37	43	35	39	49	0.446075	0.844398	0.573067	0.470338	0.627945	0.622194	0.53987	0.352076	0.370772	0.378152
ENSMUSG00000118024	10.4734	21.1387	10.2587	17.357	19.1634	37.3346	59.0361	27.8524	18.4839	68.9374	44.0496	133.739	141.173	59.4894	45.4738	Gm50419	18	83825742	83846159	-	2649	lncRNA	predicted gene, 50419 [Source:MGI Symbol;Acc:MGI:6303343]	-	11	23	12	16	19	37	49	24	23	74	46	131	144	51	46	0.21274	0.421012	0.209228	0.343444	0.369484	0.767774	1.14692	0.563615	0.37921	1.38656
ENSMUSG00000076940	60.9363	39.5202	1101.1	316.765	62.5333	307.759	178.313	41.7786	31.3423	116.448	95.76	65.3379	186.27	38.4931	149.273	Iglv2	16	19079151	19079609	-	366	IG_V_gene	immunoglobulin lambda variable 2 [Source:MGI Symbol;Acc:MGI:99548]	-	64	43	1288	292	62	305	148	36	39	125	100	64	190	33	151	8.95854	5.69686	162.538	45.3649	8.72639	45.8071	25.0727	6.11892	4.6539	16.9519
ENSMUSG00000101659	0	0	0.854891	0	0	1.00904	0	1.16052	0.803649	1.86317	3.8304	4.08362	0.980368	2.33292	0	Gm29009	6	126308713	126311551	+	496	lncRNA	predicted gene 29009 [Source:MGI Symbol;Acc:MGI:5579715]	-	0	0	1	0	0	1	0	1	1	2	4	4	1	2	0	0	0	0.0931193	0	0	0.110824	0	0.125421	0.0880546	0.200142
ENSMUSG00000033653	620.788	614.86	665.105	624.851	669.712	585.246	659.036	668.457	655.778	713.595	674.15	768.742	757.825	725.537	637.622	Vps8	16	21241868	21463430	+	8279	protein_coding	VPS8 CORVET complex subunit [Source:MGI Symbol;Acc:MGI:2146407]	-	652	669	778	576	664	580	547	576	816	766	704	753	773	622	645	4.03467	3.91829	4.34033	3.95606	4.13156	3.85091	4.09666	4.32811	4.30473	4.5924
ENSMUSG00000083168	1.90426	0.919074	1.70978	1.08481	1.0086	0	0	8.12361	5.62555	3.72634	2.8728	2.04181	5.88221	2.33292	2.96568	Gm14201	2	158244647	158244935	-	289	processed_pseudogene	predicted gene 14201 [Source:MGI Symbol;Acc:MGI:3651330]	-	2	1	2	1	1	0	0	7	7	4	3	2	6	2	3	0.354544	0.167784	0.319634	0.196752	0.178249	0	0	1.50679	1.05787	0.686991
ENSMUSG00000042106	78.0746	84.5548	79.5049	59.6646	55.4731	75.6783	66.265	55.7048	69.1139	61.4847	37.3464	37.7735	52.9399	51.3242	76.1192	Inka1	9	107861422	107863078	-	1156	protein_coding	inka box actin regulator 1 [Source:MGI Symbol;Acc:MGI:1915426]	-	82	92	93	55	55	75	55	48	86	66	39	37	54	44	77	3.63408	3.85903	3.71575	2.70534	2.45092	3.56629	2.95002	2.58308	3.24918	2.83384
ENSMUSG00000045362	18.0905	22.9768	60.6973	16.2722	6.05161	9.0814	20.4819	35.976	28.1277	30.7423	164.707	31.6481	44.1166	61.8223	22.7369	Tnfrsf26	7	143161396	143182459	-	3218	protein_coding	tumor necrosis factor receptor superfamily, member 26 [Source:MGI Symbol;Acc:MGI:2651928]	-	19	25	71	15	6	9	17	31	35	33	172	31	45	53	23	0.302486	0.376706	1.01905	0.265047	0.0960483	0.153734	0.327554	0.599279	0.475024	0.508999
ENSMUSG00000030761	742.661	695.739	626.635	775.639	843.192	736.602	783.132	771.743	853.476	828.18	855.136	1006.61	1055.86	1110.47	874.877	Myo7a	7	97700267	97768731	-	8874	protein_coding	myosin VIIA [Source:MGI Symbol;Acc:MGI:104510]	-	780	757	733	715	836	730	650	665	1062	889	893	986	1077	952	885	4.50312	4.13642	3.8151	4.58146	4.85301	4.52186	4.54165	4.66182	5.22683	4.97246
ENSMUSG00000040093	1061.62	1080.83	727.512	874.357	1195.19	1132.15	1167.47	1288.17	1036.71	1381.54	1598.23	2304.18	1736.23	1092.97	1219.88	Bmf	2	118359238	118380168	-	5253	protein_coding	BCL2 modifying factor [Source:MGI Symbol;Acc:MGI:2176433]	-	1115	1176	851	806	1185	1122	969	1110	1290	1483	1669	2257	1771	937	1234	10.8744	10.8555	7.48244	8.7246	11.6208	11.7408	11.4376	13.1453	10.7255	14.0127
ENSMUSG00000037977	8.56916	3.67629	6.83913	1.08481	8.06882	3.02713	2.40964	13.9262	5.62555	10.2474	13.4064	14.2927	10.7841	6.99875	5.93137	6430571L13Rik	9	107217801	107229621	+	2912	protein_coding	RIKEN cDNA 6430571L13 gene [Source:MGI Symbol;Acc:MGI:2445137]	-	9	4	8	1	8	3	2	12	7	11	14	14	11	6	6	0.15834	0.0666065	0.126888	0.0195266	0.141522	0.0566296	0.0425852	0.256356	0.104988	0.187495
ENSMUSG00000022421	185.665	141.537	118.83	123.668	175.497	200.8	119.277	232.103	245.917	230.102	183.859	234.808	220.583	173.802	215.506	Nptxr	15	79670552	79688967	-	5170	protein_coding	neuronal pentraxin receptor [Source:MGI Symbol;Acc:MGI:1920590]	-	195	154	139	114	174	199	99	200	306	247	192	230	225	149	218	1.93234	1.44437	1.24178	1.25381	1.73374	2.11581	1.18731	2.40654	2.58502	2.37135
ENSMUSG00000100594	14.2819	20.2196	11.1136	20.6114	11.0946	21.1899	9.63855	30.1734	17.6803	40.0582	24.8976	32.669	20.5877	22.1627	21.7484	2810414N06Rik	1	151624697	151630801	-	1619	lncRNA	RIKEN cDNA 2810414N06 gene [Source:MGI Symbol;Acc:MGI:1919065]	-	15	22	13	19	11	21	8	26	22	43	26	32	21	19	22	0.47466	0.658907	0.370867	0.667305	0.350002	0.712995	0.306382	0.999034	0.593485	1.31829
ENSMUSG00000030515	242.793	187.491	219.707	193.096	242.065	174.565	315.662	308.697	229.04	356.797	287.28	370.589	344.109	269.452	277.786	Tarsl2	7	65294646	65341839	+	6741	protein_coding	threonyl-tRNA synthetase-like 2 [Source:MGI Symbol;Acc:MGI:2444486]	-	255	204	257	178	240	173	262	266	285	383	300	363	351	231	281	1.938	1.46742	1.76088	1.50146	1.83405	1.4107	2.40989	2.45477	1.84652	2.82009
ENSMUSG00000089768	7.61703	7.35259	11.1136	1.08481	6.05161	5.04522	3.61445	1.16052	2.41095	2.79476	0.9576	4.08362	1.96074	1.16646	4.94281	Tmsb15b1	X	135874771	135877623	-	439	protein_coding	thymosin beta 15b1 [Source:MGI Symbol;Acc:MGI:3843059]	-	8	8	13	1	6	5	3	1	3	3	1	4	2	1	5	0.933607	0.883637	1.36773	0.129525	0.704062	0.626065	0.423718	0.141706	0.298463	0.339192
ENSMUSG00000121109	1.90426	1.83815	6.83913	6.50886	6.05161	9.0814	13.253	13.9262	9.64379	11.179	9.576	13.2718	17.6466	10.4981	2.96568	ENSMUSG00000121109	11	5737922	5738440	-	519	lncRNA	novel transcript	-	2	2	8	6	6	9	11	12	12	12	10	13	18	9	3	0.197424	0.186858	0.711941	0.657357	0.595536	0.953211	1.31415	1.43836	1.00983	1.14763
ENSMUSG00000008461	8.56916	18.3815	17.9527	20.6114	6.05161	54.4884	26.506	30.1734	26.5204	89.4323	39.2616	87.7979	52.9399	24.4956	23.7255	Fut1	7	45266713	45270483	+	2786	protein_coding	fucosyltransferase 1 [Source:MGI Symbol;Acc:MGI:109375]	-	9	20	21	19	6	54	22	26	33	96	41	86	54	21	24	0.165501	0.348094	0.348144	0.387784	0.110942	1.06543	0.489623	0.580558	0.517329	1.71033
ENSMUSG00000048406	35.2288	52.3872	55.5679	33.6291	45.3871	49.4432	48.1927	77.7546	54.6482	57.7583	54.5832	88.8188	69.6062	54.8235	56.348	B330016D10Rik	4	141273500	141275203	+	1701	pseudogene	RIKEN cDNA B330016D10 gene [Source:MGI Symbol;Acc:MGI:2444063]	-	37	57	65	31	45	49	40	67	68	62	57	87	71	47	57	1.11439	1.62487	1.76494	1.03628	1.3628	1.58345	1.45806	2.45033	1.74598	1.80916
ENSMUSG00000044678	9.52129	15.6243	21.3723	4.33924	10.086	33.2985	1.20482	17.4077	8.03649	11.179	162.792	16.3345	39.2147	102.648	17.7941	Ly6k	15	74668723	74671835	-	829	protein_coding	lymphocyte antigen 6 complex, locus K [Source:MGI Symbol;Acc:MGI:1923736]	-	10	17	25	4	10	33	1	15	10	12	170	16	40	88	18	0.617993	0.994358	1.39286	0.274362	0.621398	2.18813	0.0747938	1.12562	0.52684	0.718482
ENSMUSG00000090559	0	0	0	1.08481	0	1.00904	0	5.80258	3.2146	0	2.8728	2.04181	2.94111	1.16646	0.988562	Gm17137	7	125763205	125767575	+	4371	transcribed_processed_pseudogene	predicted gene 17137 [Source:MGI Symbol;Acc:MGI:4937964]	-	0	0	0	1	0	1	0	5	4	0	3	2	3	1	1	0	0	0	0.0130088	0	0.0125757	0	0.0711611	0.039968	0
ENSMUSG00000085287	77.1225	76.2831	68.3913	71.5975	39.3355	58.5246	45.7831	83.5572	78.7576	69.869	76.608	121.488	112.742	72.3204	52.3938	4833418N02Rik	17	87582308	87590242	-	3602	lncRNA	RIKEN cDNA 4833418N02 gene [Source:MGI Symbol;Acc:MGI:1921847]	-	81	83	80	66	39	58	38	72	98	75	80	119	115	62	53	1.15207	1.11733	1.02581	1.04188	0.557757	0.885112	0.654124	1.24349	1.18827	1.03349
ENSMUSG00000042078	0	0	0	0	0	0	2.40964	1.16052	3.2146	3.72634	3.8304	2.04181	3.92147	0	0.988562	Svop	5	114164971	114229631	-	4556	protein_coding	SV2 related protein [Source:MGI Symbol;Acc:MGI:1915916]	-	0	0	0	0	0	0	2	1	4	4	4	2	4	0	1	0	0	0	0	0	0	0.0272186	0.0136543	0.0383451	0.0435778
ENSMUSG00000045281	9.52129	6.43352	10.2587	3.25443	7.06022	8.07236	3.61445	0	4.8219	0	1.9152	4.08362	2.94111	1.16646	2.96568	Gpr20	15	73566453	73579354	-	2144	protein_coding	G protein-coupled receptor 20 [Source:MGI Symbol;Acc:MGI:2441803]	-	10	7	12	3	7	8	3	0	6	0	2	4	3	1	3	0.238954	0.158315	0.25851	0.0795636	0.168189	0.205106	0.0867594	0	0.122225	0
ENSMUSG00000044062	16.1862	13.7861	11.1136	14.1025	12.1032	13.1176	15.6626	20.8893	17.6803	26.0844	17.2368	22.4599	22.5485	16.3304	10.8742	Plekhd1os	12	80733144	80739240	-	944	lncRNA	pleckstrin homology domain containing, family D (with coiled-coil domains) member 1, opposite strand [Source:MGI Symbol;Acc:MGI:1915604]	-	17	15	13	13	12	13	13	18	22	28	18	22	23	14	11	0.922604	0.770491	0.636052	0.783049	0.654837	0.756981	0.85387	1.18619	1.01785	1.47223
ENSMUSG00000031842	73.314	97.4218	63.2619	49.9013	24.2065	76.6874	48.1927	102.125	106.082	75.4585	97.6752	168.449	173.525	74.6533	95.8905	Pde4c	8	71176369	71203835	+	5596	protein_coding	phosphodiesterase 4C, cAMP specific [Source:MGI Symbol;Acc:MGI:99556]	-	77	106	74	46	24	76	40	88	132	81	102	165	177	64	97	0.704939	0.918494	0.610766	0.46741	0.220932	0.746534	0.443203	0.97827	1.03022	0.718449
ENSMUSG00000019917	597.937	589.126	536.017	594.476	506.318	546.902	555.421	470.009	500.674	461.135	504.655	476.763	520.576	522.573	510.098	Septin10	10	58977449	59057669	-	3110	protein_coding	septin 10 [Source:MGI Symbol;Acc:MGI:1918110]	-	628	641	627	548	502	542	461	405	623	495	527	467	531	448	516	10.3452	9.99415	9.31169	10.0193	8.3151	9.57972	9.19096	8.10118	8.74906	7.90012
ENSMUSG00000035875	39.0373	36.7629	31.631	24.9506	20.172	42.3799	25.3012	76.5941	59.4701	45.6477	31.6008	50.0244	56.8614	32.6608	39.5425	AI182371	2	34971873	34991555	-	3050	protein_coding	expressed sequence AI182371 [Source:MGI Symbol;Acc:MGI:2138853]	-	41	40	37	23	20	42	21	66	74	49	33	49	58	28	40	0.688688	0.635929	0.560303	0.428791	0.337796	0.756943	0.426913	1.34616	1.05966	0.797416
ENSMUSG00000052698	1007.35	801.432	882.247	599.9	744.349	758.801	560.24	1088.56	886.425	995.866	987.285	1377.2	1250.95	800.19	937.156	Tln2	9	67124369	67466985	-	18357	protein_coding	talin 2 [Source:MGI Symbol;Acc:MGI:1917799]	-	1058	872	1032	553	738	752	465	938	1103	1069	1031	1349	1276	686	948	2.95272	2.30337	2.59656	1.71294	2.07099	2.2518	1.57062	3.17874	2.62426	2.89045
ENSMUSG00000040522	262.788	181.977	206.029	168.146	166.419	269.415	148.193	276.203	339.944	300.902	209.714	241.955	349.011	408.26	293.603	Tlr8	X	166025692	166047325	-	3586	protein_coding	toll-like receptor 8 [Source:MGI Symbol;Acc:MGI:2176887]	-	276	198	241	155	165	267	123	238	423	323	219	237	356	350	297	3.94309	2.67734	3.10404	2.45776	2.37027	4.09275	2.12674	4.12877	5.15186	4.47076
ENSMUSG00000034192	165.67	165.433	200.044	229.98	197.686	187.682	238.554	134.62	148.675	142.533	159.919	107.195	141.173	193.632	148.284	Lsm3	6	91492910	91499607	+	2753	protein_coding	LSM3 homolog, U6 small nuclear RNA and mRNA degradation associated [Source:MGI Symbol;Acc:MGI:1914928]	-	174	180	234	212	196	186	198	116	185	153	167	105	144	166	150	3.23803	3.1704	3.92582	4.37872	3.66753	3.71382	4.45943	2.62123	2.93494	2.75851
ENSMUSG00000038774	794.076	825.328	921.572	1020.81	945.06	842.552	863.855	915.647	995.722	1114.18	1002.61	1037.24	908.802	1116.3	784.918	Ascc3	10	50468765	50727581	+	16685	protein_coding	activating signal cointegrator 1 complex subunit 3 [Source:MGI Symbol;Acc:MGI:1925237]	-	834	898	1078	941	937	835	717	789	1239	1196	1047	1016	927	957	794	2.56082	2.60975	2.9841	3.20687	2.89293	2.7509	2.66448	2.94174	3.24324	3.5579
ENSMUSG00000000157	60.9363	49.63	50.4386	23.8658	39.3355	30.2713	33.7349	64.9889	57.0591	56.8268	45.9648	66.3588	66.6651	51.3242	29.6568	Itgb2l	16	96223488	96244819	-	4324	protein_coding	integrin beta 2-like [Source:MGI Symbol;Acc:MGI:1277979]	-	64	54	59	22	39	30	28	56	71	61	48	65	68	44	30	0.758285	0.605559	0.630213	0.289304	0.464626	0.381372	0.401506	0.805668	0.717144	0.700218
ENSMUSG00000000317	528.432	566.149	529.177	426.331	283.417	365.274	313.253	301.734	402.628	302.765	306.432	213.369	362.736	261.287	445.841	Bcl6b	11	70114954	70120624	-	3719	protein_coding	B cell CLL/lymphoma 6, member B [Source:MGI Symbol;Acc:MGI:1278332]	ZBTB	555	616	619	393	281	362	260	260	501	325	320	209	370	224	451	7.64549	8.03161	7.68751	6.00875	3.89228	5.35052	4.33478	4.34911	5.88363	4.33757
ENSMUSG00000096833	22.8511	204.953	115.41	231.065	92.7914	433.889	92.771	58.0258	14.4657	1015.43	78.5232	94.9442	72.5473	58.3229	182.884	Igkv4-55	6	69584259	69584812	-	379	IG_V_gene	immunoglobulin kappa variable 4-55 [Source:MGI Symbol;Acc:MGI:2686370]	-	24	223	135	213	92	430	77	50	18	1090	82	93	74	50	185	3.24422	28.5308	16.4519	31.9564	12.5047	62.3653	12.5971	8.207	2.07428	142.75
ENSMUSG00000025013	0	0	0	0	0	0	0	6.9631	0.803649	0.931586	0.9576	3.06272	1.96074	0	0	Tll2	19	41071192	41195274	-	4732	protein_coding	tolloid-like 2 [Source:MGI Symbol;Acc:MGI:1346044]	-	0	0	0	0	0	0	0	6	1	1	1	3	2	0	0	0	0	0	0	0	0	0	0.0788788	0.00922973	0.0104892
ENSMUSG00000055184	22.8511	23.8959	28.2114	15.1873	33.2839	21.1899	15.6626	15.0867	20.0912	9.31586	15.3216	13.2718	11.7644	19.8298	29.6568	Fam72a	1	131455641	131467610	+	2191	protein_coding	family with sequence similarity 72, member A [Source:MGI Symbol;Acc:MGI:1919669]	-	24	26	33	14	33	21	13	13	25	10	16	13	12	17	30	0.561187	0.575412	0.695653	0.363332	0.775882	0.526854	0.367893	0.369109	0.498346	0.226541
ENSMUSG00000037972	990.214	1007.3	932.686	1057.69	883.536	974.737	1189.16	875.029	909.731	755.516	813.002	954.546	794.098	863.179	890.694	Snn	16	10878809	10892849	+	2967	protein_coding	stannin [Source:MGI Symbol;Acc:MGI:1276549]	-	1040	1096	1091	975	876	966	987	754	1132	811	849	935	810	740	901	17.9578	17.9119	16.9835	18.6855	15.2094	17.8967	20.6262	15.8091	16.6634	13.5673
ENSMUSG00000114357	0	0	0	2.16962	0	0	0	1.16052	0.803649	4.65793	0.9576	3.06272	1.96074	2.33292	0	Gm48449	14	65588891	65596859	-	221	lncRNA	predicted gene, 48449 [Source:MGI Symbol;Acc:MGI:6097961]	-	0	0	0	2	0	0	0	1	1	5	1	3	2	2	0	0	0	0	0.514583	0	0	0	0.281489	0.197625	1.12297
ENSMUSG00000111811	1.90426	0	0	7.59367	6.05161	1.00904	1.20482	5.80258	12.0547	7.45269	4.788	6.12543	10.7841	4.66583	1.97712	Gm39327	9	45078283	45081244	-	1982	lncRNA	predicted gene, 39327 [Source:MGI Symbol;Acc:MGI:5622212]	-	2	0	0	7	6	1	1	5	15	8	5	6	11	4	2	0.0516969	0	0	0.200822	0.155945	0.0277338	0.0312836	0.156935	0.330538	0.200344
ENSMUSG00000107788	3.80852	1.83815	1.70978	2.16962	7.06022	1.00904	3.61445	0	0	0	0	0	0.980368	2.33292	0.988562	Gm6266	6	146683967	146684772	+	806	processed_pseudogene	predicted gene 6266 [Source:MGI Symbol;Acc:MGI:3646310]	-	4	2	2	2	7	1	3	0	0	0	0	0	1	2	1	0.254251	0.120321	0.114608	0.141095	0.447391	0.0681991	0.230784	0	0	0
ENSMUSG00000045294	1881.41	1465	1651.65	1246.45	994.482	1831.42	1278.31	2402.27	1944.03	2561.86	1923.82	2841.18	2657.78	1144.3	1856.52	Insig1	5	28276361	28283660	+	3093	protein_coding	insulin induced gene 1 [Source:MGI Symbol;Acc:MGI:1916289]	-	1976	1594	1932	1149	986	1815	1061	2070	2419	2750	2009	2783	2711	981	1878	32.73	24.9894	28.8502	21.1231	16.4218	32.256	21.2694	41.6336	34.1578	44.1308
ENSMUSG00000106357	11.4256	0.919074	10.2587	4.33924	1.0086	2.01809	1.20482	1.16052	0.803649	0.931586	1.9152	1.02091	0	0	2.96568	Gm8013	5	97059566	97082726	+	1709	lncRNA	predicted gene 8013 [Source:MGI Symbol;Acc:MGI:3648644]	-	12	1	12	4	1	2	1	1	1	1	2	1	0	0	3	0.359731	0.0283731	0.32431	0.133087	0.0301427	0.0643282	0.0362809	0.0364009	0.0255559	0.0290434
ENSMUSG00000020917	6479.24	7244.14	5883.36	8535.29	6251.32	7442.71	9636.14	10447	7076.94	11486.5	9767.52	13107.4	10701.7	8253.86	9352.78	Acly	11	100367179	100418826	-	5279	protein_coding	ATP citrate lyase [Source:MGI Symbol;Acc:MGI:103251]	-	6805	7882	6882	7868	6198	7376	7998	9002	8806	12330	10200	12839	10916	7076	9461	66.0412	72.3991	60.2122	84.7482	60.4817	76.8039	93.9399	106.082	72.8552	115.931
ENSMUSG00000022598	0	19.3005	3.41956	4.33924	87.7484	3.02713	14.4578	2.32103	0	0	5.7456	1.02091	1.96074	94.4831	0	Psca	15	74586688	74588918	+	860	protein_coding	prostate stem cell antigen [Source:MGI Symbol;Acc:MGI:1919623]	-	0	21	4	4	87	3	12	2	0	0	6	1	2	81	0	0	1.18405	0.214824	0.264472	5.21129	0.191751	0.865173	0.144672	0	0
ENSMUSG00000063281	403.703	356.601	372.732	393.786	477.069	381.419	401.204	305.216	360.035	368.908	342.821	336.899	338.227	366.268	399.379	Zfp35	18	24122689	24138433	+	3040	protein_coding	zinc finger protein 35 [Source:MGI Symbol;Acc:MGI:99179]	zf-C2H2	424	388	436	363	473	378	333	263	448	396	358	330	345	314	404	7.14547	6.1888	6.62421	6.7897	8.01515	6.8349	6.79189	5.3819	6.43633	6.46563
ENSMUSG00000058298	347.527	281.237	344.521	258.185	290.477	299.686	280.723	350.476	343.962	386.608	370.591	333.836	399.01	305.612	309.42	Mcm9	10	53412411	53506535	-	9113	protein_coding	minichromosome maintenance 9 homologous recombination repair factor [Source:MGI Symbol;Acc:MGI:1918817]	-	365	306	403	238	288	297	233	302	428	415	387	327	407	262	313	2.05196	1.6282	2.04251	1.48502	1.628	1.79147	1.58531	2.06158	2.05124	2.26035
ENSMUSG00000027978	154.245	156.243	147.041	185.503	712.073	117.049	163.855	99.8044	162.337	49.3741	119.7	94.9442	49.0184	1285.44	120.605	Prss12	3	123240562	123300246	+	2602	protein_coding	protease, serine 12 neurotrypsin (motopsin) [Source:MGI Symbol;Acc:MGI:1100881]	-	162	170	172	171	706	116	136	86	202	53	125	93	50	1102	122	3.18967	3.16803	3.05311	3.73686	13.9772	2.45056	3.2408	2.0561	3.39061	1.01101
ENSMUSG00000034187	1438.67	1304.17	1253.27	1485.11	1416.08	1372.3	1371.08	1486.62	1359.77	1515.69	1635.58	1769.23	1681.33	1738.02	1538.2	Nsf	11	103712608	103844882	-	8346	protein_coding	N-ethylmaleimide sensitive fusion protein [Source:MGI Symbol;Acc:MGI:104560]	-	1511	1419	1466	1369	1404	1360	1138	1281	1692	1627	1708	1733	1715	1490	1556	9.27523	8.24427	8.11291	9.32702	8.66589	8.95724	8.45442	9.54826	8.85433	9.67605
ENSMUSG00000058258	687.437	555.121	789.919	858.085	736.28	785.037	728.915	1003.85	777.933	1189.64	956.642	845.31	1139.19	705.707	792.826	Idi1	13	8935537	8942487	+	3505	protein_coding	isopentenyl-diphosphate delta isomerase [Source:MGI Symbol;Acc:MGI:2442264]	-	722	604	924	791	730	778	605	865	968	1277	999	828	1162	605	802	10.5533	8.35597	12.176	12.8323	10.729	12.2013	10.7026	15.3526	12.062	18.0839
ENSMUSG00000036315	289.447	279.398	279.549	271.203	245.09	293.632	295.18	255.314	229.04	253.391	248.976	241.955	224.504	213.462	241.209	Polr1h	17	37265248	37269451	-	819	protein_coding	RNA polymerase I subunit H [Source:MGI Symbol;Acc:MGI:1913386]	-	304	304	327	250	243	291	245	220	285	272	260	237	229	183	244	19.0164	17.9986	18.441	17.357	15.2843	19.5309	18.5482	16.7106	15.1983	16.4844
ENSMUSG00000091971	226.607	309.728	326.568	380.768	433.699	285.56	286.747	170.596	357.624	190.975	203.011	123.53	120.585	228.626	217.484	Hspa1a	17	35188166	35191132	-	2967	protein_coding	heat shock protein 1A [Source:MGI Symbol;Acc:MGI:96244]	-	238	337	382	351	430	283	238	147	445	205	212	121	123	196	220	4.10958	5.50758	5.94658	6.72678	7.46578	5.24303	4.9737	3.08215	6.55052	3.42946
ENSMUSG00000026173	18.0905	35.8439	24.7918	14.1025	15.129	42.3799	27.7108	39.4575	69.1139	86.6375	54.5832	55.1289	65.6847	23.3292	61.2908	Plcd4	1	74582047	74606953	+	7045	protein_coding	phospholipase C, delta 4 [Source:MGI Symbol;Acc:MGI:107469]	-	19	39	29	13	15	42	23	34	86	93	57	54	67	20	62	0.138169	0.26843	0.190125	0.104925	0.109682	0.327704	0.202426	0.300228	0.533152	0.655226
ENSMUSG00000029641	284.687	311.566	271	315.68	332.839	455.079	410.843	644.086	480.582	580.378	456.775	500.244	419.598	340.606	483.407	Rasl11a	5	146781881	146784536	+	1201	protein_coding	RAS-like, family 11, member A [Source:MGI Symbol;Acc:MGI:1916145]	-	299	339	317	291	330	451	341	555	598	623	477	490	428	292	489	12.7546	13.6869	12.1909	13.7774	14.1545	20.6418	17.6048	28.7477	21.7466	25.7474
ENSMUSG00000029752	378.947	479.756	406.073	544.575	543.637	432.88	448.192	503.664	446.025	640	556.365	607.439	545.085	608.891	356.871	Asns	6	7675169	7693254	-	2735	protein_coding	asparagine synthetase [Source:MGI Symbol;Acc:MGI:1350929]	-	398	522	475	502	539	429	372	434	555	687	581	595	556	522	361	7.45528	9.25468	8.02153	10.4367	10.1521	8.62211	8.43346	9.87157	8.86277	12.4678
ENSMUSG00000037646	1561.49	1456.73	1514.87	1481.85	1217.38	1353.13	1432.53	1683.91	1726.24	1591.15	1458.42	1795.77	1808.78	1620.21	1634.09	Vps13b	15	35371306	35931375	+	21273	protein_coding	vacuolar protein sorting 13B [Source:MGI Symbol;Acc:MGI:1916380]	-	1640	1585	1772	1366	1207	1341	1189	1451	2148	1708	1523	1759	1845	1389	1653	3.9496	3.61284	3.8473	3.65123	2.92282	3.46508	3.46556	4.24319	4.41001	3.98518
ENSMUSG00000120441	5.71278	4.59537	8.54891	8.67848	9.07742	5.04522	6.02409	10.4446	8.84014	14.9054	9.576	16.3345	13.7252	8.16521	3.95425	ENSMUSG00000120441	2	90900666	90901969	+	1304	lncRNA	novel transcript, antisense to Slc39a13	-	6	5	10	8	9	5	5	9	11	16	10	16	14	7	4	0.235728	0.185926	0.354196	0.348843	0.355541	0.210769	0.237746	0.429357	0.368425	0.60902
ENSMUSG00000038871	1036.87	942.051	1298.58	1262.72	1208.31	901.077	1213.25	847.177	871.96	927.86	936.532	995.383	893.116	950.664	938.145	Bpgm	6	34453142	34482548	+	3588	protein_coding	2,3-bisphosphoglycerate mutase [Source:MGI Symbol;Acc:MGI:1098242]	-	1089	1025	1519	1164	1198	893	1007	730	1085	996	978	975	911	815	949	15.5494	13.8522	19.5536	18.4467	17.2	13.6808	17.4019	12.6568	13.2072	13.7783
ENSMUSG00000040631	805.501	845.548	706.14	616.172	827.054	561.029	696.385	588.382	673.458	522.62	604.245	503.306	535.281	647.384	650.474	Dok4	8	95590456	95602958	-	3054	protein_coding	docking protein 4 [Source:MGI Symbol;Acc:MGI:2148865]	-	846	920	826	568	820	556	578	507	838	561	631	493	546	555	658	14.1919	14.6072	12.492	10.5754	13.8315	10.0074	11.7349	10.3274	11.9842	9.11765
ENSMUSG00000073155	798.836	768.346	768.547	672.582	692.91	766.874	961.445	659.173	693.549	658.631	640.634	751.386	674.493	626.388	802.712	1810058I24Rik	6	35229589	35240431	+	2784	protein_coding	RIKEN cDNA 1810058I24 gene [Source:MGI Symbol;Acc:MGI:1914955]	-	839	836	899	620	687	760	798	568	863	707	669	736	688	537	812	15.4394	14.5608	14.9146	12.6631	12.7119	15.0058	17.7727	12.6921	13.5386	12.6049
ENSMUSG00000111203	0.952129	1.83815	1.70978	4.33924	3.02581	5.04522	0	1.16052	0	0	0	0	0	0	0	Gm48719	9	44910727	44914283	+	361	lncRNA	predicted gene, 48719 [Source:MGI Symbol;Acc:MGI:6098371]	-	1	2	2	4	3	5	0	1	0	0	0	0	0	0	0	0.141916	0.26864	0.255884	0.630043	0.428093	0.761336	0	0.172324	0	0
ENSMUSG00000020407	221.846	282.156	305.196	342.8	996.499	250.243	475.903	157.83	192.072	149.054	304.517	176.617	241.171	1152.46	213.529	Upp1	11	9068103	9086170	+	1961	protein_coding	uridine phosphorylase 1 [Source:MGI Symbol;Acc:MGI:1097668]	-	233	307	357	316	988	248	395	136	239	160	318	173	246	988	216	6.08719	7.59117	8.40837	9.16278	25.954	6.95165	12.4893	4.31435	5.32297	4.04978
ENSMUSG00000084930	1.90426	0.919074	0.854891	3.25443	0	1.00904	1.20482	3.48155	5.62555	3.72634	4.788	2.04181	2.94111	3.49938	0	Gm11706	11	106705496	106706834	-	316	lncRNA	predicted gene 11706 [Source:MGI Symbol;Acc:MGI:3651837]	-	2	1	1	3	0	1	1	3	7	4	5	2	3	3	0	0.324251	0.153448	0.146162	0.539824	0	0.173951	0.196215	0.590592	0.967486	0.628292
ENSMUSG00000028456	1301.56	1388.72	1459.3	1389.64	1882.05	1197.74	1181.93	1717.56	1564.71	1747.66	1623.13	1700.83	1512.71	1973.65	1381.02	Unc13b	4	43058953	43264871	+	22746	protein_coding	unc-13 homolog B [Source:MGI Symbol;Acc:MGI:1342278]	-	1367	1511	1707	1281	1866	1187	981	1480	1947	1876	1695	1666	1543	1692	1397	3.07894	3.22113	3.46617	3.2023	4.22601	2.86853	2.67414	4.04772	3.73848	4.09371
ENSMUSG00000074277	120.92	125.913	106.861	109.566	198.695	137.23	151.807	167.114	130.995	174.207	163.75	205.202	189.211	202.964	110.719	Phldb3	7	24310188	24328722	+	3001	protein_coding	pleckstrin homology like domain, family B, member 3 [Source:MGI Symbol;Acc:MGI:3642959]	-	127	137	125	101	197	136	126	144	163	187	171	201	193	174	112	2.16808	2.21362	1.92382	1.9137	3.38162	2.49107	2.6033	2.98504	2.37222	3.09289
ENSMUSG00000106967	0.952129	1.83815	0	3.25443	1.0086	0	0	5.80258	0.803649	3.72634	5.7456	8.16724	6.86258	0	0	Gm42477	16	4826234	4831282	+	469	lncRNA	predicted gene 42477 [Source:MGI Symbol;Acc:MGI:5662614]	-	1	2	0	3	1	0	0	5	1	4	6	8	7	0	0	0.109236	0.206778	0	0.363719	0.109838	0	0	0.66321	0.0931238	0.423327
ENSMUSG00000107029	0.952129	0	0	0	1.0086	0	0	1.16052	2.41095	0	1.9152	1.02091	4.90184	3.49938	0	Gm43123	5	135642683	135646153	-	3471	TEC	predicted gene 43123 [Source:MGI Symbol;Acc:MGI:5663260]	-	1	0	0	0	1	0	0	1	3	0	2	1	5	3	0	0.0147599	0	0	0	0.0148412	0	0	0.0179225	0.0377485	0
ENSMUSG00000045664	687.437	549.606	709.559	384.023	681.815	453.061	327.711	359.76	560.144	297.176	281.534	249.101	344.109	374.433	402.345	Cdc42ep2	19	5965664	5974844	-	3411	protein_coding	CDC42 effector protein (Rho GTPase binding) 2 [Source:MGI Symbol;Acc:MGI:1929744]	-	722	598	830	354	676	449	272	310	697	319	294	244	351	321	407	10.8441	8.50095	11.2387	5.90119	10.2091	7.23566	4.94433	5.65371	8.92452	4.64192
ENSMUSG00000116627	6.6649	5.51444	15.388	5.42405	8.06882	10.0904	4.81927	9.28413	2.41095	0.931586	4.788	1.02091	0.980368	4.66583	9.88562	Gm30124	12	21040537	21090429	+	1230	lncRNA	predicted gene, 30124 [Source:MGI Symbol;Acc:MGI:5589283]	-	7	6	18	5	8	10	4	8	3	1	5	1	1	4	10	0.291562	0.236534	0.67591	0.231144	0.33505	0.446898	0.201639	0.404612	0.106525	0.0403537
ENSMUSG00000079173	12.3777	33.0867	18.8076	17.357	35.3011	24.2171	24.0964	45.2601	18.4839	34.4687	47.88	79.6306	79.4098	23.3292	34.5997	Zan	5	137376899	137475326	-	19813	protein_coding	zonadhesin [Source:MGI Symbol;Acc:MGI:106656]	-	13	36	22	16	35	24	20	39	23	37	50	78	81	20	35	0.0336149	0.088105	0.0512854	0.0459185	0.0910001	0.0665847	0.0625893	0.122453	0.0507004	0.0926916
ENSMUSG00000025153	20507.9	31204.4	18834.1	33846.1	15932.9	25757.9	52037.3	49359.1	28937.8	50241.4	50641.7	78846.6	58238.8	31479.2	41323.9	Fasn	11	120696672	120715373	-	10947	protein_coding	fatty acid synthase [Source:MGI Symbol;Acc:MGI:95485]	-	21539	33952	22031	31200	15797	25527	43191	42532	36008	53931	52884	77232	59405	26987	41802	100.802	150.39	92.9523	162.061	74.3368	128.179	244.635	241.699	143.661	244.53
ENSMUSG00000101133	0	0	0	2.16962	0	0	0	6.9631	2.41095	2.79476	0.9576	3.06272	0.980368	0	0	Gm29050	17	5439038	5469927	+	2942	lncRNA	predicted gene 29050 [Source:MGI Symbol;Acc:MGI:5579756]	-	0	0	0	2	0	0	0	6	3	3	1	3	1	0	0	0	0	0	0.0386549	0	0	0	0.126871	0.0445361	0.0506136
ENSMUSG00000116972	17.1383	2.75722	5.98424	3.25443	3.02581	2.01809	37.3494	0	1.6073	5.58952	1.9152	4.08362	0.980368	2.33292	4.94281	Gm6278	16	85441140	85441911	+	772	processed_pseudogene	predicted gene 6278 [Source:MGI Symbol;Acc:MGI:3644862]	-	18	3	7	3	3	2	31	0	2	6	2	4	1	2	5	1.19452	0.188431	0.418795	0.220964	0.200183	0.142405	2.4898	0	0.113148	0.385765
ENSMUSG00000042962	18.0905	19.3005	71.8108	43.3924	30.2581	18.1628	26.506	126.496	104.474	29.8108	97.6752	28.5853	100.978	16.3304	26.6912	Gm5436	12	84305105	84305747	-	643	processed_pseudogene	predicted pseudogene 5436 [Source:MGI Symbol;Acc:MGI:3643291]	-	19	21	84	40	30	18	22	109	130	32	102	28	103	14	27	1.51384	1.58364	6.03378	3.53726	2.40345	1.53878	2.12145	10.5455	8.83011	2.47018
ENSMUSG00000030218	15018.9	13194.2	12766.9	14631.9	15427.6	17484.7	13116.9	11641.1	13924.8	12668.6	12751.4	13344.3	10392.9	9062.22	14377.6	Mgp	6	136849433	136852821	-	1187	protein_coding	matrix Gla protein [Source:MGI Symbol;Acc:MGI:96976]	-	15774	14356	14934	13488	15296	17328	10887	10031	17327	13599	13316	13071	10601	7769	14544	680.816	586.45	581.094	646.122	663.822	802.438	568.693	525.711	637.538	568.65
ENSMUSG00000086154	0	0.919074	0	0	0	2.01809	1.20482	8.12361	1.6073	1.86317	4.788	1.02091	5.88221	0	0	Gm16196	17	29233616	29251542	-	2172	lncRNA	predicted gene 16196 [Source:MGI Symbol;Acc:MGI:3801772]	-	0	1	0	0	0	2	1	7	2	2	5	1	6	0	0	0	0.0223248	0	0	0	0.0506155	0.028547	0.20049	0.0402165	0.0457045
ENSMUSG00000057234	79.9789	93.7455	138.492	119.329	93.8	95.8592	79.518	80.0756	84.3832	81.048	68.9472	71.4634	70.5865	90.9838	108.742	Mettl15	2	108922642	109111093	-	2275	protein_coding	methyltransferase like 15 [Source:MGI Symbol;Acc:MGI:1924144]	-	84	102	162	110	93	95	66	69	105	87	72	70	72	78	110	1.89163	2.17404	3.28893	2.74934	2.10584	2.29539	1.7988	1.88678	2.01577	1.89813
ENSMUSG00000058818	861.677	654.38	573.632	570.61	605.161	830.444	472.289	1078.12	799.631	889.665	768.953	845.31	846.058	760.531	753.284	Pirb	7	3714408	3723390	-	4471	protein_coding	paired Ig-like receptor B [Source:MGI Symbol;Acc:MGI:894311]	-	905	712	671	526	600	823	392	929	995	955	803	828	863	652	762	10.3701	7.72189	6.93169	6.68958	6.91307	10.1183	5.43628	12.926	9.71968	10.602
ENSMUSG00000022960	233.272	283.075	338.537	278.796	245.09	330.967	269.879	226.301	233.862	204.949	278.661	193.972	220.583	256.621	275.809	Donson	16	91473696	91485658	-	3130	protein_coding	downstream neighbor of SON [Source:MGI Symbol;Acc:MGI:1890621]	-	245	308	396	257	243	328	224	195	291	220	291	190	225	220	279	4.01015	4.7715	5.84349	4.66881	3.99932	5.76028	4.43735	3.87564	4.06053	3.48873
ENSMUSG00000050730	677.916	712.282	938.67	826.626	806.882	473.242	680.722	508.306	729.714	409.898	554.45	333.836	472.538	552.901	538.766	Arhgap42	9	8994330	9239106	-	7215	protein_coding	Rho GTPase activating protein 42 [Source:MGI Symbol;Acc:MGI:1918794]	-	712	775	1098	762	800	469	565	438	908	440	579	327	482	474	545	5.05571	5.20851	7.0289	6.00532	5.71186	3.57314	4.85548	3.77652	5.49646	3.02695
ENSMUSG00000075054	626.501	597.398	661.686	571.695	381.252	619.553	542.168	942.339	777.933	940.902	680.853	960.672	856.842	458.418	720.661	Yae1d1	13	18155915	18167934	-	11223	protein_coding	Yae1 domain containing 1 [Source:MGI Symbol;Acc:MGI:1914258]	-	658	650	774	527	378	614	450	812	968	1010	711	941	874	393	729	3.00369	2.80836	3.18532	2.67005	1.73503	3.00728	2.48613	4.50091	3.76704	4.46685
ENSMUSG00000097848	0	0	0	0	19.1634	1.00904	1.20482	0	0.803649	0.931586	2.8728	3.06272	0	17.4969	0	Gm807	13	99237162	99244289	+	2124	lncRNA	predicted gene 807 [Source:MGI Symbol;Acc:MGI:2685653]	-	0	0	0	0	19	1	1	0	1	1	3	3	0	15	0	0	0	0	0	0.460812	0.0258797	0.0291921	0	0.0205626	0.0233687
ENSMUSG00000001158	397.99	443.913	456.512	523.963	420.587	432.88	562.65	395.736	368.875	362.387	410.81	391.007	338.227	453.752	444.853	Snrnp27	6	86652133	86661504	-	1837	protein_coding	small nuclear ribonucleoprotein 27 (U4/U6.U5) [Source:MGI Symbol;Acc:MGI:1913868]	-	418	483	534	483	417	429	467	341	459	389	429	383	345	389	450	11.6575	12.7493	13.4262	14.9505	11.6937	12.837	15.7626	11.5478	10.9128	10.5106
ENSMUSG00000021373	238.984	173.705	207.738	133.432	103.886	255.288	56.6265	384.131	240.291	538.457	252.806	517.599	351.952	183.134	347.974	Cap2	13	46655324	46803757	+	4159	protein_coding	CAP, adenylate cyclase-associated protein, 2 (yeast) [Source:MGI Symbol;Acc:MGI:1914502]	-	251	189	243	123	103	253	47	331	299	578	264	507	359	157	352	3.09188	2.20354	2.6986	1.68164	1.27577	3.34384	0.700695	4.951	3.1399	6.89807
ENSMUSG00000045761	508.437	432.884	464.206	308.086	223.91	739.63	318.072	891.276	630.061	834.701	567.857	961.693	802.922	372.1	606.977	Togaram2	17	71980256	72036664	+	5624	protein_coding	TOG array regulator of axonemal microtubules 2 [Source:MGI Symbol;Acc:MGI:2443498]	-	534	471	543	284	222	733	264	768	784	896	593	942	819	319	614	4.86446	4.06091	4.45939	2.87138	2.03344	7.16428	2.91057	8.49512	6.08842	7.90773
ENSMUSG00000022023	982.597	923.669	980.56	854.831	933.966	893.004	867.469	836.732	875.978	832.838	814.917	744.24	778.413	900.506	888.717	Wbp4	14	79697377	79718960	-	7566	protein_coding	WW domain binding protein 4 [Source:MGI Symbol;Acc:MGI:109568]	-	1032	1005	1147	788	926	885	720	721	1090	894	851	729	794	772	899	6.98798	6.44092	7.00194	5.92213	6.30477	6.4297	5.90047	5.9282	6.29207	5.86489
ENSMUSG00000040424	13.3298	21.1387	6.83913	10.8481	11.0946	16.1447	10.8434	32.4944	34.5569	11.179	23.94	17.3554	30.3914	9.33167	7.90849	Hipk4	7	27222692	27230600	+	3646	protein_coding	homeodomain interacting protein kinase 4 [Source:MGI Symbol;Acc:MGI:2685008]	-	14	23	8	10	11	16	9	28	43	12	25	17	31	8	8	0.196721	0.305886	0.101343	0.155956	0.155418	0.241222	0.153054	0.477744	0.515093	0.163363
ENSMUSG00000063739	1.90426	1.83815	2.56467	2.16962	1.0086	4.03618	6.02409	0	0	1.86317	0	1.02091	0	0	0.988562	Gm4963	5	137991309	137991686	-	378	processed_pseudogene	predicted gene 4963 [Source:MGI Symbol;Acc:MGI:3645168]	-	2	2	3	2	1	4	5	0	0	2	0	1	0	0	1	0.271067	0.256558	0.366565	0.300854	0.13628	0.581677	0.82016	0	0	0.26262
ENSMUSG00000034648	0	0	0	1.08481	0	1.00904	0	4.64206	8.03649	0.931586	0	2.04181	5.88221	0	0.988562	Lrrn1	6	107506729	107547175	+	3700	protein_coding	leucine rich repeat protein 1, neuronal [Source:MGI Symbol;Acc:MGI:106038]	-	0	0	0	1	0	1	0	4	10	1	0	2	6	0	1	0	0	0	0.015368	0	0.0148563	0	0.067253	0.118041	0.0134149
ENSMUSG00000093598	4.76065	5.51444	1.70978	1.08481	5.04301	7.06331	2.40964	12.7657	7.23285	5.58952	2.8728	15.3136	8.82332	8.16521	1.97712	A730085K08Rik	9	122209640	122227866	-	2013	lncRNA	RIKEN cDNA A730085K08 gene [Source:MGI Symbol;Acc:MGI:3605633]	-	5	6	2	1	5	7	2	11	9	6	3	15	9	7	2	0.127252	0.144529	0.0458889	0.0282471	0.127953	0.191147	0.0616036	0.33994	0.195269	0.147944
ENSMUSG00000097750	78.0746	100.179	60.6973	56.4101	72.6194	53.4794	63.8554	90.5203	98.8489	77.3216	82.3536	98.0069	97.0565	80.4856	59.3137	Gm4673	7	30656334	30661044	+	4452	lncRNA	predicted gene 4673 [Source:MGI Symbol;Acc:MGI:3782854]	-	82	109	71	52	72	53	53	78	123	83	86	96	99	69	60	0.94362	1.18719	0.736588	0.66415	0.833109	0.654387	0.738144	1.08992	1.20666	0.925362
ENSMUSG00000006378	22.8511	21.1387	22.2272	30.3747	27.2323	32.2894	42.1686	63.8284	18.4839	48.4425	61.2864	54.108	37.254	32.6608	27.6797	Gcat	15	78915074	78922553	+	2384	protein_coding	glycine C-acetyltransferase (2-amino-3-ketobutyrate-coenzyme A ligase) [Source:MGI Symbol;Acc:MGI:1349389]	-	24	23	26	28	27	32	35	55	23	52	64	53	38	28	28	0.515755	0.46781	0.503719	0.667836	0.583421	0.737832	0.910295	1.43519	0.421362	1.08264
ENSMUSG00000106164	0.952129	2.75722	0.854891	0	1.0086	8.07236	1.20482	16.2472	3.2146	8.38427	1.9152	22.4599	8.82332	5.83229	6.91993	9430085M18Rik	5	101851436	101854332	+	1810	lncRNA	RIKEN cDNA 9430085M18 gene [Source:MGI Symbol;Acc:MGI:1924611]	-	1	3	1	0	1	8	1	14	4	9	2	22	9	5	7	0.0283048	0.0803694	0.0255178	0	0.0284607	0.242955	0.0342564	0.481175	0.0965195	0.246804
ENSMUSG00000120036	81.8831	95.5837	63.2619	77.0215	57.4903	73.6602	66.265	111.41	85.1868	95.0218	112.039	113.32	106.86	60.6558	75.1307	ENSMUSG00000120036	9	44515117	44515892	-	776	lncRNA	novel transcript	-	86	104	74	71	57	73	55	96	106	102	117	111	109	52	76	5.67774	6.4986	4.40444	5.20253	3.78388	5.171	4.39462	7.69597	5.96592	6.5242
ENSMUSG00000030374	2065.17	2175.45	1933.76	1822.48	1943.58	1874.8	1903.61	2021.62	2148.16	2196.68	2037.77	2293.97	2135.24	2136.95	1945.49	Strn4	7	16549814	16574856	+	7958	protein_coding	striatin, calmodulin binding protein 4 [Source:MGI Symbol;Acc:MGI:2142346]	-	2169	2367	2262	1680	1927	1858	1580	1742	2673	2358	2128	2247	2178	1832	1968	13.9635	14.4226	13.1283	12.0039	12.4739	12.8338	12.3104	13.6175	14.6699	14.7072
ENSMUSG00000112226	1.90426	0.919074	1.70978	0	2.0172	3.02713	1.20482	5.80258	3.2146	1.86317	3.8304	4.08362	6.86258	3.49938	0	Gm48786	10	51419131	51422944	+	3814	processed_pseudogene	predicted gene, 48786 [Source:MGI Symbol;Acc:MGI:6098486]	-	2	1	2	0	2	3	1	5	4	2	4	4	7	3	0	0.0268651	0.0127136	0.0242198	0	0.027013	0.0432369	0.016257	0.0815536	0.045805	0.0260278
ENSMUSG00000033114	166.623	154.404	169.268	142.11	126.075	154.384	132.53	131.138	152.693	91.2954	125.446	98.0069	94.1154	136.476	159.158	Slc35d2	13	64244122	64277182	-	3298	protein_coding	solute carrier family 35, member D2 [Source:MGI Symbol;Acc:MGI:1917734]	-	175	168	198	131	125	153	110	113	190	98	131	96	96	117	161	2.71848	2.47006	2.77291	2.2586	1.95247	2.55008	2.06806	2.13148	2.51615	1.47491
ENSMUSG00000030905	65.6969	53.3063	65.8266	113.905	17.1462	45.407	108.434	39.4575	49.0226	20.4949	26.8128	37.7735	21.5681	22.1627	22.7369	Crym	7	119785603	119801334	-	3391	protein_coding	crystallin, mu [Source:MGI Symbol;Acc:MGI:102675]	-	69	58	77	105	17	45	90	34	61	22	28	37	22	19	23	1.04246	0.82937	1.04878	1.76068	0.258253	0.729455	1.64564	0.623742	0.785662	0.322021
ENSMUSG00000044867	10.4734	14.7052	13.6783	7.59367	2.0172	45.407	2.40964	1.16052	3.2146	4.65793	4.788	4.08362	9.80368	3.49938	9.88562	Gimap1os	6	48715266	48718378	-	3113	lncRNA	GTPase, IMAP family member 1, opposite strand [Source:MGI Symbol;Acc:MGI:3781523]	-	11	16	16	7	2	45	2	1	4	5	5	4	10	3	10	0.181031	0.249224	0.23739	0.127861	0.033096	0.794597	0.0398356	0.0199836	0.0561196	0.0797223
ENSMUSG00000022558	1800.48	1814.25	1463.57	1707.49	1657.13	1665.93	1892.77	1941.54	1913.49	1848.27	1798.37	2289.89	2098.97	1924.66	1861.46	Mroh1	15	76264461	76337238	+	16468	protein_coding	maestro heat-like repeat family member 1 [Source:MGI Symbol;Acc:MGI:2442558]	-	1891	1974	1712	1574	1643	1651	1571	1673	2381	1984	1878	2243	2141	1650	1883	5.88287	5.81239	4.80158	5.43478	5.1395	5.51087	5.91501	6.31988	6.31469	5.97984
ENSMUSG00000053286	571.278	608.427	644.588	522.879	595.075	658.906	578.313	536.158	610.774	541.252	498.909	444.094	489.204	535.404	627.737	Trmt1l	1	151304293	151333912	+	8211	protein_coding	tRNA methyltransferase 1 like [Source:MGI Symbol;Acc:MGI:1916185]	-	600	662	754	482	590	653	480	462	760	581	521	435	499	459	635	3.74364	3.9094	4.24128	3.33786	3.70152	4.3715	3.62464	3.50025	4.04251	3.51212
ENSMUSG00000004885	0	1.83815	3.41956	1.08481	13.1118	0	1.20482	0	0	0	0	0	0	1.16646	0.988562	Crabp2	3	87855973	87860683	+	1322	protein_coding	cellular retinoic acid binding protein II [Source:MGI Symbol;Acc:MGI:88491]	-	0	2	4	1	13	0	1	0	0	0	0	0	0	1	1	0	0.0733579	0.139749	0.0430117	0.506566	0	0.0469017	0	0	0
ENSMUSG00000037492	39.0373	45.0346	40.1799	10.8481	13.1118	36.3256	15.6626	55.7048	57.0591	77.3216	32.5584	52.0662	96.0761	27.995	41.5196	Zmat4	8	24126035	24646601	+	8310	protein_coding	zinc finger, matrin type 4 [Source:MGI Symbol;Acc:MGI:2443497]	-	41	49	47	10	13	36	13	48	71	83	34	51	98	24	42	0.252768	0.285919	0.261227	0.0684253	0.0805873	0.238131	0.0969979	0.35933	0.373156	0.495754
ENSMUSG00000024251	457.022	420.017	533.452	459.96	382.26	470.215	451.807	625.518	508.71	516.099	522.849	588.041	558.81	447.92	491.315	Thada	17	84497504	84773633	-	11486	protein_coding	thyroid adenoma associated [Source:MGI Symbol;Acc:MGI:3039623]	-	480	457	624	424	379	466	375	539	633	554	546	576	570	384	497	2.14097	1.92928	2.50921	2.09901	1.69979	2.23013	2.02434	2.91927	2.40696	2.39403
ENSMUSG00000032908	1636.71	1540.37	1039.55	1673.86	1532.07	1331.94	2057.83	2211.94	1817.05	2200.41	2247.49	2300.1	2433.27	1519.9	2035.45	Sgpp2	1	78286982	78396926	+	4002	protein_coding	sphingosine-1-phosphate phosphatase 2 [Source:MGI Symbol;Acc:MGI:3589109]	-	1719	1676	1216	1543	1519	1320	1708	1906	2261	2362	2347	2253	2482	1303	2059	22.0058	20.307	14.0339	21.9233	19.5526	18.1305	26.4625	29.6278	24.675	29.2949
ENSMUSG00000046733	16324.3	14637.2	11797.5	15216.6	10308.9	11574.7	15609.6	10416.8	10171	10716	10504.9	12369.3	11016.4	13547.2	15211	Gprc5a	6	135042649	135061707	+	2083	protein_coding	G protein-coupled receptor, family C, group 5, member A [Source:MGI Symbol;Acc:MGI:1891250]	-	17145	15926	13800	14027	10221	11471	12956	8976	12656	11503	10970	12116	11237	11614	15387	421.684	370.737	305.993	382.907	252.772	302.709	385.658	268.069	265.363	274.101
ENSMUSG00000085984	11.4256	0.919074	12.8234	5.42405	7.06022	4.03618	7.22891	2.32103	0.803649	1.86317	1.9152	3.06272	3.92147	4.66583	4.94281	1700001G11Rik	14	66532771	66534578	-	1440	lncRNA	RIKEN cDNA 1700001G11 gene [Source:MGI Symbol;Acc:MGI:1916553]	-	12	1	15	5	7	4	6	2	1	2	2	3	4	4	5	0.42693	0.0336733	0.481116	0.197435	0.250415	0.15269	0.25835	0.0864015	0.0303299	0.0689376
ENSMUSG00000103170	0.952129	0	2.56467	2.16962	3.02581	2.01809	0	0	0	0	0	0	0	1.16646	3.95425	Gm37170	3	52105669	52107910	+	1934	lncRNA	predicted gene, 37170 [Source:MGI Symbol;Acc:MGI:5610398]	-	1	0	3	2	3	2	0	0	0	0	0	0	0	1	4	0.02649	0	0.071645	0.0588019	0.0799078	0.0568443	0	0	0	0
ENSMUSG00000029676	345.623	298.699	369.313	334.122	282.409	279.505	321.686	263.437	309.405	208.675	280.577	265.435	287.248	258.954	313.374	Pot1a	6	25743736	25809245	-	8669	protein_coding	protection of telomeres 1A [Source:MGI Symbol;Acc:MGI:2141503]	-	363	325	432	308	280	277	267	227	385	224	293	260	293	222	317	2.14524	1.81787	2.30163	2.02022	1.66385	1.7564	1.90969	1.62896	1.93966	1.28253
ENSMUSG00000087624	15.2341	16.5433	29.9212	9.76329	14.1204	13.1176	10.8434	12.7657	10.4474	6.5211	6.7032	8.16724	9.80368	10.4981	15.817	9230111E07Rik	2	167623973	167625406	+	811	lncRNA	RIKEN cDNA 9230111E07 gene [Source:MGI Symbol;Acc:MGI:1924998]	-	16	18	35	9	14	13	9	11	13	7	7	8	10	9	16	1.01074	1.07622	1.99328	0.631015	0.889266	0.881122	0.688085	0.843773	0.700094	0.428416
ENSMUSG00000085787	1.90426	4.59537	5.12935	8.67848	7.06022	11.0995	8.43373	1.16052	1.6073	0.931586	3.8304	5.10453	2.94111	2.33292	3.95425	Gm13092	4	150399634	150399893	-	260	processed_pseudogene	predicted gene 13092 [Source:MGI Symbol;Acc:MGI:3649661]	-	2	5	6	8	7	11	7	1	2	1	4	5	3	2	4	0.39409	0.932491	1.06586	1.74958	1.38691	2.32559	1.66934	0.239266	0.335962	0.190904
ENSMUSG00000111189	0	0	0	0	2.0172	0	0	1.16052	3.2146	7.45269	1.9152	0	7.84295	0	0	Gm48293	9	40658577	40673969	-	710	lncRNA	predicted gene, 48293 [Source:MGI Symbol;Acc:MGI:6097731]	-	0	0	0	0	2	0	0	1	4	8	2	0	8	0	0	0	0	0	0	0.14511	0	0	0.0876184	0.246057	0.559269
ENSMUSG00000032289	1471.04	1827.12	1078.02	1694.47	1144.76	1497.42	1473.49	2123.74	1556.67	2099.8	1812.74	2662.52	2329.36	1700.7	2098.72	Thsd4	9	59874214	60429329	-	13986	protein_coding	thrombospondin, type I, domain containing 4 [Source:MGI Symbol;Acc:MGI:2672033]	-	1545	1988	1261	1562	1135	1484	1223	1830	1937	2254	1893	2608	2376	1458	2123	5.65944	6.89241	4.16431	6.35046	4.18048	5.83249	5.42192	8.13975	6.04881	7.99925
ENSMUSG00000024598	17.1383	34.0057	15.388	19.5266	22.1893	47.4251	14.4578	58.0258	39.3788	126.696	67.9896	116.383	90.1939	44.3254	111.707	Fbn2	18	58141695	58343559	-	13215	protein_coding	fibrillin 2 [Source:MGI Symbol;Acc:MGI:95490]	-	18	37	18	18	22	47	12	50	49	136	71	114	92	38	113	0.0697821	0.135763	0.062911	0.0774503	0.085759	0.195499	0.0563034	0.235373	0.161943	0.510812
ENSMUSG00000071862	0	1.83815	0.854891	2.16962	1.0086	0	1.20482	18.5683	0.803649	4.65793	1.9152	7.14634	0.980368	3.49938	2.96568	Lrrtm2	18	35342056	35348077	-	6022	protein_coding	leucine rich repeat transmembrane neuronal 2 [Source:MGI Symbol;Acc:MGI:2389174]	-	0	2	1	2	1	0	1	16	1	5	2	7	1	3	3	0	0.0161041	0.00766974	0.0188846	0.00855428	0	0.0102963	0.165285	0.00725258	0.0412115
ENSMUSG00000024301	28.5639	42.2774	24.7918	44.4772	72.6194	61.5517	66.265	29.0129	34.5569	23.2897	42.1344	25.5226	31.3718	38.4931	61.2908	Kifc5b	17	27136065	27151557	+	3700	protein_coding	kinesin family member C5B [Source:MGI Symbol;Acc:MGI:2137414]	-	30	46	29	41	72	61	55	25	43	25	44	25	32	33	62	0.415392	0.602843	0.362007	0.630086	1.00243	0.906237	0.921682	0.420331	0.507575	0.335372
ENSMUSG00000066026	1927.11	1728.78	1747.4	1451.48	2248.17	2225.95	1984.34	2459.13	2209.23	2671.79	2618.08	3449.64	2710.72	1897.83	2617.71	Dhrs3	4	144619397	144654779	+	2927	protein_coding	dehydrogenase/reductase (SDR family) member 3 [Source:MGI Symbol;Acc:MGI:1315215]	-	2024	1881	2044	1338	2229	2206	1647	2119	2749	2868	2734	3379	2765	1627	2648	35.4263	31.1612	32.2537	25.9927	39.2294	41.4282	34.8892	45.0362	41.0191	48.6346
ENSMUSG00000036381	377.995	346.491	247.063	323.274	291.486	497.459	286.747	411.983	461.295	558.02	375.379	483.909	500.968	403.595	423.104	P2ry14	3	59021276	59061039	-	11059	protein_coding	purinergic receptor P2Y, G-protein coupled, 14 [Source:MGI Symbol;Acc:MGI:2155705]	-	397	377	289	298	289	493	238	355	574	599	392	474	511	346	428	1.83913	1.653	1.20699	1.53221	1.34619	2.45044	1.33439	1.99695	2.26689	2.68844
ENSMUSG00000103590	0.952129	7.35259	4.27445	2.16962	1.0086	3.02713	2.40964	1.16052	1.6073	0	1.9152	0	0	0	3.95425	Gm37353	3	32775926	32776238	-	313	TEC	predicted gene, 37353 [Source:MGI Symbol;Acc:MGI:5610581]	-	1	8	5	2	1	3	2	1	2	0	2	0	0	0	4	0.163679	1.23935	0.737814	0.363332	0.164581	0.526854	0.396192	0.198751	0.279074	0
ENSMUSG00000031099	50.4628	67.0924	44.4543	34.7139	46.3957	52.4703	39.759	112.57	63.4883	104.338	67.9896	125.571	127.448	44.3254	110.719	Smarca1	X	46898245	46981851	-	6118	protein_coding	SWI/SNF related, matrix associated, actin dependent regulator of chromatin, subfamily a, member 1 [Source:MGI Symbol;Acc:MGI:1935127]	MYB	53	73	52	32	46	52	33	97	79	112	71	123	130	38	112	0.443818	0.578578	0.392568	0.297412	0.387322	0.467205	0.334445	0.986316	0.563964	0.908652
ENSMUSG00000052616	13.3298	8.27166	10.2587	7.59367	17.1462	12.1085	21.6867	6.9631	4.8219	0.931586	8.6184	3.06272	4.90184	16.3304	16.8055	Terb1	8	105173351	105236542	-	3749	protein_coding	telomere repeat binding bouquet formation protein 1 [Source:MGI Symbol;Acc:MGI:2443187]	-	14	9	12	7	17	12	18	6	6	1	9	3	5	14	17	0.191316	0.116406	0.147838	0.10617	0.233592	0.175946	0.297699	0.099561	0.0698988	0.0132396
ENSMUSG00000022797	2728.8	2623.96	2554.41	3224.06	1927.44	3399.47	2745.78	4755.79	2850.54	6357.14	4476.78	4424.6	4382.25	2995.47	4858.78	Tfrc	16	32427738	32451612	+	6185	protein_coding	transferrin receptor [Source:MGI Symbol;Acc:MGI:98822]	-	2866	2855	2988	2972	1911	3369	2279	4098	3547	6824	4675	4334	4470	2568	4915	23.7397	22.3828	22.3132	27.3229	15.9164	29.9416	22.8468	41.2179	25.047	54.7631
ENSMUSG00000008333	536.049	451.265	541.146	548.914	686.858	501.495	487.951	416.625	458.08	449.024	492.206	416.529	431.362	470.083	465.613	Snrpb2	2	142904959	142914773	+	2857	protein_coding	U2 small nuclear ribonucleoprotein B [Source:MGI Symbol;Acc:MGI:104805]	-	563	491	633	506	681	497	405	359	570	482	514	408	440	403	471	10.0957	8.33335	10.2333	10.0707	12.2789	9.56225	8.78952	7.81696	8.71361	8.37386
ENSMUSG00000109472	1.90426	3.67629	4.27445	6.50886	10.086	7.06331	3.61445	1.16052	0.803649	0	3.8304	0	2.94111	2.33292	1.97712	Gm18943	7	98896812	98898027	-	1216	processed_pseudogene	predicted gene, 18943 [Source:MGI Symbol;Acc:MGI:5011128]	-	2	4	5	6	10	7	3	1	1	0	4	0	3	2	2	0.0842626	0.159505	0.189914	0.280566	0.423634	0.31643	0.152971	0.0511588	0.035917	0
ENSMUSG00000027160	161.862	129.589	186.366	116.075	171.462	179.61	87.9517	125.336	130.995	108.996	81.396	94.9442	117.644	117.812	159.158	Ccdc34	2	109848162	110003705	+	6558	protein_coding	coiled-coil domain containing 34 [Source:MGI Symbol;Acc:MGI:1915451]	-	170	141	218	107	170	178	73	108	163	117	85	93	120	101	161	1.32805	1.04255	1.53535	0.927748	1.33537	1.49198	0.690195	1.02449	1.08555	0.88553
ENSMUSG00000066475	0.952129	5.51444	10.2587	5.42405	8.06882	5.04522	3.61445	3.48155	1.6073	0	0.9576	2.04181	1.96074	4.66583	4.94281	Gm10268	18	38377881	38378435	+	555	processed_pseudogene	predicted gene 10268 [Source:MGI Symbol;Acc:MGI:3642637]	-	1	6	12	5	8	5	3	3	2	0	1	2	2	4	5	0.0923093	0.524211	0.998641	0.512265	0.742542	0.495212	0.335157	0.336265	0.157388	0
ENSMUSG00000059436	1415.82	1408.94	1493.49	1286.59	1547.2	1499.44	1366.26	1295.14	1424.87	1320.06	1194.13	1158.73	1308.79	1354.26	1470.98	Max	12	76984043	77008975	-	3598	protein_coding	Max protein [Source:MGI Symbol;Acc:MGI:96921]	bHLH	1487	1533	1747	1186	1534	1486	1134	1116	1773	1417	1247	1135	1335	1161	1488	21.1733	20.6599	22.4261	18.7431	21.9628	22.7024	19.5421	19.2955	21.5219	19.5478
ENSMUSG00000025812	1577.68	1446.62	1300.29	1498.12	1575.44	1405.6	1619.28	1588.75	1522.11	1912.55	1647.07	2244.97	2002.89	1785.85	1790.29	Pard3	8	127790643	128338767	+	14849	protein_coding	par-3 family cell polarity regulator [Source:MGI Symbol;Acc:MGI:2135608]	-	1657	1574	1521	1381	1562	1393	1344	1369	1894	2053	1720	2199	2043	1531	1811	5.71694	5.13991	4.731	5.28828	5.41886	5.15665	5.61206	5.73535	5.57078	6.86247
ENSMUSG00000038256	566.517	521.115	559.954	582.543	560.783	608.454	602.409	764.78	609.166	623.231	604.245	649.296	610.77	617.057	566.446	Bcl9	3	97110978	97205233	-	8446	protein_coding	B cell CLL/lymphoma 9 [Source:MGI Symbol;Acc:MGI:1924828]	-	595	567	655	537	556	603	500	659	758	669	631	636	623	529	573	3.60914	3.25522	3.58188	3.61527	3.39116	3.92446	3.67062	4.85387	3.91969	3.93155
ENSMUSG00000120150	1.90426	0	0	0	0	0	0	2.32103	0.803649	0	1.9152	6.12543	3.92147	1.16646	0	ENSMUSG00000120150	3	122778304	122778666	+	363	lncRNA	novel transcript	-	2	0	0	0	0	0	0	2	1	0	2	6	4	1	0	0.282268	0	0	0	0	0	0	0.34275	0.120317	0
ENSMUSG00000050288	575.086	478.837	518.919	439.348	352.002	419.763	532.53	624.358	607.559	552.431	579.348	667.672	587.241	447.92	489.338	Fzd2	11	102495222	102498884	+	3663	protein_coding	frizzled class receptor 2 [Source:MGI Symbol;Acc:MGI:1888513]	-	604	521	607	405	349	416	442	538	756	593	605	654	599	384	495	8.4477	6.89682	7.65373	6.28689	4.90809	6.24267	7.48179	9.1369	9.01402	8.03539
ENSMUSG00000000605	1931.87	1782.08	1872.21	1745.46	1974.84	1835.45	1915.66	1924.14	2008.32	2228.35	1867.32	2018.33	2108.77	2159.11	1925.72	Clcn4	7	7285308	7303850	-	8575	protein_coding	chloride channel, voltage-sensitive 4 [Source:MGI Symbol;Acc:MGI:104571]	-	2029	1939	2190	1609	1958	1819	1590	1658	2499	2392	1950	1977	2151	1851	1948	12.1223	10.9646	11.7959	10.6694	11.7626	11.6604	11.497	12.0283	12.7282	13.8457
ENSMUSG00000063652	36.1809	51.4681	54.713	32.5443	47.4043	43.3889	38.5542	89.3597	69.9175	46.5793	49.7952	51.0453	56.8614	57.1565	46.4624	Slc22a21	11	53840791	53871158	-	3645	protein_coding	solute carrier family 22 (organic cation transporter), member 21 [Source:MGI Symbol;Acc:MGI:1929481]	-	38	56	64	30	47	43	32	77	87	50	52	50	58	49	47	0.534102	0.74497	0.810968	0.467995	0.664239	0.648462	0.544343	1.31416	1.04245	0.680866
ENSMUSG00000055865	13.3298	15.6243	8.54891	19.5266	13.1118	8.07236	15.6626	10.4446	7.23285	6.5211	7.6608	8.16724	5.88221	9.33167	11.8627	Tafa3	3	104674722	104689156	-	4484	protein_coding	TAFA chemokine like family member 3 [Source:MGI Symbol;Acc:MGI:3046463]	-	14	17	10	18	13	8	13	9	9	7	8	8	6	8	12	0.159956	0.183836	0.103004	0.228257	0.149349	0.0980704	0.179762	0.124862	0.0876618	0.0774857
ENSMUSG00000024059	1401.53	1676.39	1303.71	1912.52	1353.54	2678	2254.21	2273.45	2033.23	3801.8	2744.48	4033.6	3937.16	1978.31	3089.25	Clip4	17	72075468	72171268	+	8514	protein_coding	CAP-GLY domain containing linker protein family, member 4 [Source:MGI Symbol;Acc:MGI:1919100]	-	1472	1824	1525	1763	1342	2654	1871	1959	2530	4081	2866	3951	4016	1696	3125	8.85753	10.3882	8.27289	11.7743	8.11976	17.1349	13.6257	14.3138	12.9784	23.7915
ENSMUSG00000085658	7.61703	3.67629	7.69402	3.25443	3.02581	0	1.20482	2.32103	0.803649	0	0	0	2.94111	0	4.94281	Gm15704	6	145684419	145691999	-	2818	lncRNA	predicted gene 15704 [Source:MGI Symbol;Acc:MGI:3783144]	-	8	4	9	3	3	0	1	2	1	0	0	0	3	0	5	0.145441	0.0688283	0.14751	0.0605338	0.0548409	0	0.0220029	0.0441512	0.0154986	0
ENSMUSG00000028542	450.357	668.167	455.657	615.088	679.798	576.164	653.011	695.149	498.263	900.844	697.133	1229.17	995.074	678.879	649.485	Slc6a9	4	117691703	117732395	+	5141	protein_coding	solute carrier family 6 (neurotransmitter transporter, glycine), member 9 [Source:MGI Symbol;Acc:MGI:95760]	-	473	727	533	567	674	571	542	599	620	967	728	1204	1015	582	657	4.71359	6.85701	4.78851	6.27124	6.75362	6.10523	6.5369	7.24824	5.26717	9.33615
ENSMUSG00000066438	565.565	860.253	470.19	759.367	360.071	745.684	595.18	965.549	777.933	1373.16	879.076	1363.93	1097.03	575.064	988.562	Plekhd1	12	80739365	80770988	+	3939	protein_coding	pleckstrin homology domain containing, family D (with coiled-coil domains) member 1 [Source:MGI Symbol;Acc:MGI:3036228]	-	594	936	550	700	357	739	494	832	968	1474	918	1336	1119	493	1000	7.72572	11.5223	6.44908	10.1048	4.66881	10.3127	7.77609	13.1399	10.733	18.5738
ENSMUSG00000029553	234.224	185.653	107.716	216.962	186.591	209.881	153.012	237.906	270.83	252.46	181.944	264.414	273.523	293.948	232.312	Tfec	6	16833372	16898440	-	5594	protein_coding	transcription factor EC [Source:MGI Symbol;Acc:MGI:1333760]	bHLH	246	202	126	200	185	208	127	205	337	271	190	259	279	252	235	2.25295	1.75096	1.04033	2.03294	1.70362	2.04388	1.40767	2.27974	2.63112	2.40456
ENSMUSG00000046079	1172.07	1222.37	1155.81	1236.68	1041.89	1234.06	1463.85	1324.15	1211.9	1454.21	1379.9	1599.76	1582.31	1369.42	1280.19	Lrrc8d	5	105847835	105980302	+	12573	protein_coding	leucine rich repeat containing 8D [Source:MGI Symbol;Acc:MGI:1922368]	-	1231	1330	1352	1140	1033	1223	1215	1141	1508	1561	1441	1567	1614	1174	1295	5.016	5.12933	4.9666	5.15565	4.23239	5.34689	5.9918	5.64547	5.23837	6.16244
ENSMUSG00000002565	11.4256	7.35259	11.9685	65.0886	308.632	54.4884	163.855	12.7657	23.3058	13.9738	41.1768	35.7317	19.6074	653.217	23.7255	Scin	12	40109768	40184227	-	2999	protein_coding	scinderin [Source:MGI Symbol;Acc:MGI:1306794]	-	12	8	14	60	306	54	136	11	29	15	43	35	20	560	24	0.204995	0.129349	0.215612	1.13761	5.25617	0.989763	2.81179	0.228176	0.422333	0.248258
ENSMUSG00000003575	397.99	421.855	364.184	401.38	367.131	434.898	432.53	536.158	442.811	489.083	486.461	536.996	506.85	370.934	465.613	Crtc1	8	70835005	70892229	-	11182	protein_coding	CREB regulated transcription coactivator 1 [Source:MGI Symbol;Acc:MGI:2142523]	-	418	459	426	370	364	431	359	462	551	525	508	526	517	318	471	1.91512	1.9904	1.75959	1.88148	1.6769	2.11871	1.99065	2.57025	2.15212	2.33039
ENSMUSG00000096715	37.133	121.318	144.477	433.924	62.5333	1046.38	148.193	49.9022	970.005	4541.48	804.384	1267.96	151.957	93.3167	284.706	Igkv3-4	6	70648772	70649361	+	360	IG_V_gene	immunoglobulin kappa variable 3-4 [Source:MGI Symbol;Acc:MGI:1330855]	-	39	132	169	400	62	1037	123	43	1207	4875	840	1242	155	80	288	5.5501	17.7795	21.6823	63.1794	8.87183	158.34	21.1847	7.43053	146.433	672.142
ENSMUSG00000034135	1282.52	1325.3	1243.87	1164	1253.69	1160.4	1120.48	1414.67	1455.41	1373.16	1240.09	1455.81	1392.12	1271.44	1345.43	Sik3	9	45924118	46135492	+	9318	protein_coding	SIK family kinase 3 [Source:MGI Symbol;Acc:MGI:2446296]	-	1347	1442	1455	1073	1243	1150	930	1219	1811	1474	1295	1426	1420	1090	1361	7.40599	7.50396	7.2121	6.54779	6.87183	6.78405	6.18843	8.13832	8.48847	7.8517
ENSMUSG00000020532	1650.04	1763.7	1513.16	2032.93	1048.95	1830.41	2208.43	3355.05	2177.89	3098.46	2376.76	3326.11	2876.4	1340.26	2593.99	Acaca	11	84020498	84292477	+	17074	protein_coding	acetyl-Coenzyme A carboxylase alpha [Source:MGI Symbol;Acc:MGI:108451]	-	1733	1919	1770	1874	1040	1814	1833	2891	2710	3326	2482	3258	2934	1149	2624	5.19998	5.44989	4.78806	6.24097	3.13778	5.84004	6.65652	10.5333	6.93214	9.66887
ENSMUSG00000059668	0	0.919074	4.27445	3.25443	104.895	1.00904	1.20482	1.16052	1.6073	7.45269	8.6184	2.04181	8.82332	11.6646	0	Krt4	15	101826970	101833170	-	2133	protein_coding	keratin 4 [Source:MGI Symbol;Acc:MGI:96701]	-	0	1	5	3	104	1	1	1	2	8	9	2	9	10	0	0	0.022733	0.108268	0.0799739	2.51169	0.0257705	0.0290689	0.0291651	0.0409518	0.186161
ENSMUSG00000033906	92.3565	84.5548	137.637	120.414	336.873	78.7055	65.0602	55.7048	77.1503	55.8952	58.4136	43.8989	60.7828	122.478	78.0964	Zdhhc15	X	103580575	103714670	-	5509	protein_coding	zinc finger, DHHC domain containing 15 [Source:MGI Symbol;Acc:MGI:1915336]	-	97	92	161	111	334	78	54	48	96	60	61	43	62	105	79	0.902064	0.809773	1.34982	1.14569	3.12319	0.77828	0.607773	0.542028	0.761083	0.540589
ENSMUSG00000085912	0.952129	5.51444	5.12935	6.50886	9.07742	4.03618	1.20482	12.7657	3.2146	7.45269	7.6608	29.6063	21.5681	11.6646	10.8742	Trp53cor1	17	29276404	29298153	-	3732	lncRNA	tumor protein p53 pathway corepressor 1 [Source:MGI Symbol;Acc:MGI:3801771]	-	1	6	6	6	9	4	1	11	4	8	8	29	22	10	11	0.0137277	0.0779575	0.0742559	0.0914171	0.12423	0.0589158	0.0166142	0.18336	0.0468114	0.106399
ENSMUSG00000002633	308.49	344.653	294.082	264.694	222.901	385.455	266.265	346.994	368.875	507.714	414.641	484.93	561.751	237.958	363.791	Shh	5	28661813	28672254	-	2847	protein_coding	sonic hedgehog [Source:MGI Symbol;Acc:MGI:98297]	-	324	375	344	244	221	382	221	299	459	545	433	475	573	204	368	5.83037	6.38693	5.58074	4.87327	3.99879	7.37547	4.8131	6.53337	7.0414	9.50163
ENSMUSG00000111942	294.208	269.289	230.821	315.68	193.652	293.632	349.397	457.243	339.944	468.588	378.252	450.219	442.146	230.959	387.516	Gm5182	12	10202142	10208233	+	6092	processed_pseudogene	predicted gene 5182 [Source:MGI Symbol;Acc:MGI:3649174]	-	309	293	270	291	192	291	290	394	423	503	395	441	451	198	392	2.59859	2.33215	2.04703	2.71613	1.62355	2.62571	2.95161	4.02337	3.03259	4.09824
ENSMUSG00000033396	805.501	800.513	765.982	739.841	754.435	679.087	719.276	881.992	861.512	781.601	783.317	934.128	838.215	814.188	805.678	Spg11	2	121884001	121948867	-	8042	protein_coding	SPG11, spatacsin vesicle trafficking associated [Source:MGI Symbol;Acc:MGI:2444989]	-	846	871	896	682	748	673	597	760	1072	839	818	915	855	698	815	5.38945	5.25173	5.14594	4.82212	4.79139	4.60007	4.60289	5.879	5.82189	5.1783
ENSMUSG00000097650	1.90426	3.67629	1.70978	4.33924	3.02581	4.03618	1.20482	0	1.6073	0	0	0	1.96074	1.16646	2.96568	4921507G05Rik	12	110807451	110810238	+	2642	lncRNA	RIKEN cDNA 4921507G05 gene [Source:MGI Symbol;Acc:MGI:1913959]	-	2	4	2	4	3	4	1	0	2	0	0	0	2	1	3	0.0387825	0.0734134	0.0349638	0.0860885	0.0584942	0.0832225	0.0234686	0	0.0330621	0
ENSMUSG00000038132	212.325	175.543	204.319	86.7848	188.609	358.211	69.8795	384.131	207.342	561.746	378.252	793.243	657.827	270.618	556.56	Rbm24	13	46571910	46584571	+	3491	protein_coding	RNA binding motif protein 24 [Source:MGI Symbol;Acc:MGI:3610364]	-	223	191	239	80	187	355	58	331	258	603	395	777	671	232	563	3.2726	2.65297	3.16205	1.30304	2.75941	5.58975	1.03014	5.89837	3.22778	8.57347
ENSMUSG00000114019	8.56916	8.27166	14.5331	14.1025	15.129	15.1357	10.8434	15.0867	20.0912	15.837	19.152	17.3554	20.5877	25.6621	14.8284	Gm47155	13	93547291	93549465	+	2175	TEC	predicted gene, 47155 [Source:MGI Symbol;Acc:MGI:6095924]	-	9	9	17	13	15	15	9	13	25	17	20	17	21	22	15	0.211993	0.200646	0.361003	0.339861	0.355268	0.379093	0.256569	0.371824	0.502012	0.387953
ENSMUSG00000116581	10.4734	18.3815	13.6783	9.76329	17.1462	17.1538	14.4578	22.0498	21.6985	23.2897	18.1944	24.5017	15.6859	17.4969	5.93137	Gm46565	16	30732008	30754447	-	3101	lncRNA	predicted gene, 46565 [Source:MGI Symbol;Acc:MGI:5826202]	-	11	20	16	9	17	17	12	19	27	25	19	24	16	15	6	0.181731	0.312735	0.238308	0.165028	0.282404	0.301343	0.239938	0.381158	0.380273	0.400154
ENSMUSG00002074962	4.76065	0.919074	2.56467	0	2.0172	1.00904	1.20482	0	0.803649	0	0	0	0.980368	0	2.96568	ENSMUSG00002074962	2	145720206	145720393	+	188	miRNA	-	-	5	1	3	0	2	1	1	0	1	0	0	0	1	0	3	1.36254	0.257923	0.737029	0	0.54802	0.292386	0.329809	0	0.232314	0
ENSMUSG00000024378	1109.23	1011.9	1030.14	899.308	977.336	1207.83	907.228	1429.76	1133.15	1657.29	1301.38	1382.31	1533.3	929.667	1364.21	Stard4	18	33332408	33346915	-	5586	protein_coding	StAR-related lipid transfer (START) domain containing 4 [Source:MGI Symbol;Acc:MGI:2156764]	-	1165	1101	1205	829	969	1197	753	1232	1410	1779	1359	1354	1564	797	1380	10.6847	9.55729	9.96339	8.43862	8.93608	11.779	8.35823	13.7203	11.0243	15.8075
ENSMUSG00000030346	95.2129	101.098	88.0538	86.7848	84.7226	96.8683	81.9276	55.7048	65.8993	61.4847	81.396	80.6515	91.1743	85.1515	104.788	Rad51ap1	6	126900013	126916550	-	4813	protein_coding	RAD51 associated protein 1 [Source:MGI Symbol;Acc:MGI:1098224]	-	100	110	103	80	84	96	68	48	82	66	85	79	93	73	106	1.06444	1.10822	0.988422	0.945131	0.899058	1.0964	0.876018	0.62041	0.7441	0.680639
ENSMUSG00000085531	4.76065	2.75722	5.98424	2.16962	0	6.05427	8.43373	1.16052	0.803649	0.931586	0.9576	3.06272	0.980368	0	1.97712	Slc36a3os	11	55027834	55031020	+	557	lncRNA	solute carrier family 36 (proton/amino acid symporter), member 3, opposite strand [Source:MGI Symbol;Acc:MGI:3651340]	-	5	3	7	2	0	6	7	1	1	1	1	3	1	0	2	0.459889	0.261165	0.580449	0.20417	0	0.59212	0.779225	0.111686	0.0784113	0.0891115
ENSMUSG00000120664	24.7554	36.7629	24.7918	26.0355	15.129	42.3799	30.1205	53.3837	32.146	33.5371	38.304	61.2543	43.1362	30.3279	23.7255	ENSMUSG00000120664	X	165293146	165293998	+	853	lncRNA	novel transcript, antisense to Tceanc	-	26	40	29	24	15	42	25	46	40	36	40	60	44	26	24	1.56157	2.27384	1.57025	1.59985	0.905871	2.70654	1.81724	3.35477	2.04807	2.0948
ENSMUSG00000028238	1526.26	1370.34	919.008	1326.72	1352.54	2185.59	1325.3	1614.28	1626.59	2321.51	1698.78	2651.29	2916.6	2047.13	2094.76	Atp6v0d2	4	19876841	19922605	-	2716	protein_coding	ATPase, H+ transporting, lysosomal V0 subunit D2 [Source:MGI Symbol;Acc:MGI:1924415]	-	1603	1491	1075	1223	1341	2166	1100	1391	2024	2492	1774	2597	2975	1755	2119	30.2372	26.6193	18.281	25.6044	25.4345	43.8372	25.1121	31.8604	32.5473	45.5415
ENSMUSG00000113045	1.90426	4.59537	14.5331	0	12.1032	6.05427	1.20482	0	1.6073	0	0.9576	0	1.96074	3.49938	1.97712	Gm48621	13	17883188	17884449	-	1262	TEC	predicted gene, 48621 [Source:MGI Symbol;Acc:MGI:6098216]	-	2	5	17	0	12	6	1	0	2	0	1	0	2	3	2	0.0811912	0.192114	0.622172	0	0.489831	0.26134	0.0491316	0	0.0692156	0
ENSMUSG00000026447	608.411	725.149	518.919	854.831	931.949	784.028	826.505	933.055	744.983	996.797	903.974	1206.71	1125.46	940.166	893.66	Pik3c2b	1	132973405	133036425	+	9592	protein_coding	phosphatidylinositol-4-phosphate 3-kinase catalytic subunit type 2 beta [Source:MGI Symbol;Acc:MGI:2685045]	-	639	789	607	788	924	777	686	804	927	1070	944	1182	1148	806	904	3.41295	3.98856	2.92281	4.67127	4.96235	4.45272	4.4344	5.21435	4.22089	5.53686
ENSMUSG00000106288	1.90426	0.919074	2.56467	1.08481	0	5.04522	0	5.80258	4.01825	3.72634	0.9576	6.12543	7.84295	4.66583	0.988562	Gm43593	5	107954228	107955573	-	1346	TEC	predicted gene 43593 [Source:MGI Symbol;Acc:MGI:5663730]	-	2	1	3	1	0	5	0	5	5	4	1	6	8	4	1	0.0761243	0.0360249	0.102943	0.0422447	0	0.204192	0	0.231089	0.16224	0.147504
ENSMUSG00000031271	7.61703	9.19074	8.54891	5.42405	7.06022	4.03618	0	0	6.4292	0.931586	0	0	0.980368	0	2.96568	Serpina7	X	137980006	137985985	-	2448	protein_coding	serine (or cysteine) peptidase inhibitor, clade A (alpha-1 antiproteinase, antitrypsin), member 7 [Source:MGI Symbol;Acc:MGI:3041197]	-	8	10	10	5	7	4	0	0	8	1	0	0	1	0	3	0.167424	0.198078	0.188673	0.116139	0.147303	0.0898178	0	0	0.142729	0.0202758
ENSMUSG00000052748	782.65	630.485	778.806	764.791	733.254	800.172	926.505	830.929	802.846	968.85	901.101	1004.57	1222.52	871.344	869.934	Swt1	1	151243450	151304206	-	12865	protein_coding	SWT1 RNA endoribonuclease homolog (S. cerevisiae) [Source:MGI Symbol;Acc:MGI:1914125]	-	822	686	911	705	727	793	769	716	999	1040	941	984	1247	747	880	3.27341	2.58561	3.27062	3.116	2.91104	3.38826	3.70627	3.46224	3.39148	4.01248
ENSMUSG00000070498	0	2.75722	6.83913	0	3.02581	7.06331	0	1.16052	0	0	0.9576	0	0	0	1.97712	Tmem132b	5	125608838	125869647	+	8238	protein_coding	transmembrane protein 132B [Source:MGI Symbol;Acc:MGI:3609245]	-	0	3	8	0	3	7	0	1	0	0	1	0	0	0	2	0	0.0176583	0.0448528	0	0.0187596	0.0467079	0	0.00755148	0	0
ENSMUSG00000029275	18.0905	15.6243	11.1136	24.9506	7.06022	46.416	10.8434	13.9262	12.0547	16.7685	4.788	6.12543	1.96074	3.49938	18.7827	Gfi1	5	107864523	107873902	-	3187	protein_coding	growth factor independent 1 transcription repressor [Source:MGI Symbol;Acc:MGI:103170]	zf-C2H2	19	17	13	23	7	46	9	12	15	18	5	6	2	3	19	0.305429	0.258652	0.188401	0.410359	0.113146	0.793395	0.175098	0.234236	0.205562	0.280336
ENSMUSG00000071172	3400.05	3711.22	4065.86	3924.84	3534.14	3428.73	3543.37	2789.88	3249.96	3145.03	3454.06	3062.72	3257.76	3551.87	3266.21	Srsf3	17	29251602	29262347	+	7899	protein_coding	serine and arginine-rich splicing factor 3 [Source:MGI Symbol;Acc:MGI:98285]	-	3571	4038	4756	3618	3504	3398	2941	2404	4044	3376	3607	3000	3323	3045	3304	23.1609	24.7881	27.8094	26.0444	22.8516	23.6464	23.0857	18.9328	22.36	21.2138
ENSMUSG00000087593	15.2341	9.19074	11.1136	16.2722	12.1032	7.06331	7.22891	20.8893	11.2511	14.9054	29.6856	22.4599	9.80368	19.8298	8.89705	Gm16174	7	19550478	19552550	+	402	lncRNA	predicted gene 16174 [Source:MGI Symbol;Acc:MGI:3801857]	-	16	10	13	15	12	7	6	18	14	16	31	22	10	17	9	2.03907	1.20621	1.49361	2.12169	1.53773	0.957163	0.925434	2.78548	1.52102	1.97553
ENSMUSG00000051989	273.261	241.716	244.499	283.136	288.46	271.433	260.241	242.548	203.323	185.386	257.594	256.247	197.054	199.464	225.392	Smim11	16	92098174	92109929	+	972	protein_coding	small integral membrane protein 11 [Source:MGI Symbol;Acc:MGI:1916186]	-	287	263	286	261	286	269	216	209	253	199	269	251	201	171	228	15.127	13.1201	13.59	15.2683	15.1574	15.2125	13.7787	13.3762	11.3681	10.1619
ENSMUSG00000084771	6.6649	5.51444	8.54891	2.16962	4.03441	4.03618	7.22891	18.5683	12.8584	4.65793	6.7032	15.3136	7.84295	9.33167	5.93137	A230072E10Rik	X	150074970	150127842	-	6408	lncRNA	RIKEN cDNA A230072E10 gene [Source:MGI Symbol;Acc:MGI:3603753]	-	7	6	10	2	4	4	6	16	16	5	7	15	8	8	6	0.0559647	0.0454022	0.0720773	0.017747	0.032156	0.0343124	0.0580562	0.155328	0.109051	0.038729
ENSMUSG00000081723	87.5959	97.4218	123.104	98.7178	67.5764	138.239	109.638	136.941	127.78	163.959	116.827	210.306	231.367	128.31	167.067	Gm15931	7	4277188	4285644	+	1852	unprocessed_pseudogene	predicted gene 15931 [Source:MGI Symbol;Acc:MGI:3805553]	-	92	106	144	91	67	137	91	118	159	176	122	206	236	110	169	2.54499	2.77532	3.59123	2.79395	1.86362	4.06624	3.04664	3.96364	3.74964	4.71694
ENSMUSG00000048617	3.80852	1.83815	5.98424	2.16962	2.0172	4.03618	1.20482	6.9631	6.4292	7.45269	4.788	5.10453	3.92147	8.16521	0	Rtbdn	8	85673620	85683232	+	3393	protein_coding	retbindin [Source:MGI Symbol;Acc:MGI:2443686]	-	4	2	7	2	2	4	1	6	8	8	5	5	4	7	0	0.0603969	0.0285821	0.0952874	0.0335169	0.0303648	0.0648022	0.0182741	0.110007	0.102977	0.117029
ENSMUSG00000023926	4.76065	4.59537	7.69402	4.33924	5.04301	2.01809	4.81927	0	2.41095	0	0	1.02091	0.980368	6.99875	4.94281	Rhag	17	41122017	41151645	+	2339	protein_coding	Rhesus blood group-associated A glycoprotein [Source:MGI Symbol;Acc:MGI:1202713]	-	5	5	9	4	5	2	4	0	3	0	0	1	1	6	5	0.109516	0.103654	0.177719	0.0972406	0.110119	0.0470017	0.106035	0	0.0560176	0
ENSMUSG00000039763	139.011	154.404	143.622	167.061	153.308	146.311	156.626	182.201	163.944	191.907	138.852	211.327	230.387	155.139	137.41	Dnajc28	16	91411142	91415914	-	3565	protein_coding	DnaJ heat shock protein family (Hsp40) member C28 [Source:MGI Symbol;Acc:MGI:2181053]	-	146	168	168	154	152	145	130	157	204	206	145	207	235	133	139	2.09813	2.28506	2.17656	2.45629	2.19638	2.23574	2.26102	2.73964	2.49922	2.86812
ENSMUSG00000045731	0	0	0	1.08481	0	0	0	0	0.803649	1.86317	0.9576	2.04181	4.90184	1.16646	0	Pnoc	14	65638122	65662921	-	2157	protein_coding	prepronociceptin [Source:MGI Symbol;Acc:MGI:105308]	-	0	0	0	1	0	0	0	0	1	2	1	2	5	1	0	0	0	0	0.0263613	0	0	0	0	0.0202481	0.0460223
ENSMUSG00000000552	301.825	274.803	242.789	256.015	304.598	383.437	321.686	384.131	335.122	365.182	352.397	410.404	416.657	341.772	374.665	Zfp385a	15	103222322	103248520	-	2515	protein_coding	zinc finger protein 385A [Source:MGI Symbol;Acc:MGI:1352495]	zf-C2H2	317	299	284	236	302	380	267	331	417	392	368	402	425	293	379	6.45743	5.76476	5.21557	5.3357	6.18576	8.30538	6.58254	8.18736	7.24155	7.73637
ENSMUSG00000007872	3028.72	2661.64	2939.12	1822.48	2527.56	2116.98	1692.77	2085.45	2455.15	1464.45	1800.29	1506.86	1577.41	1563.05	1982.07	Id3	4	135870808	135873066	+	1791	protein_coding	inhibitor of DNA binding 3 [Source:MGI Symbol;Acc:MGI:96398]	bHLH	3181	2896	3438	1680	2506	2098	1405	1797	3055	1572	1880	1476	1609	1340	2005	90.9927	78.4063	88.6608	53.3373	72.0792	64.3908	48.6408	62.4175	74.4988	43.5658
ENSMUSG00000091509	103.782	114.884	172.688	113.905	87.7484	118.058	99.9999	89.3597	94.8306	95.0218	95.76	64.317	93.135	69.9875	93.9133	Gm17066	14	105346826	105352112	-	1113	lncRNA	predicted gene 17066 [Source:MGI Symbol;Acc:MGI:4937893]	-	109	125	202	105	87	117	83	77	118	102	100	63	95	60	95	5.0173	5.44582	8.38257	5.36429	4.02669	5.77836	4.62384	4.30377	4.63042	4.54877
ENSMUSG00000110690	0	1.83815	0	0	1.0086	1.00904	2.40964	5.80258	4.01825	0	2.8728	7.14634	0.980368	3.49938	0	Gm18001	8	84326642	84327329	+	688	processed_pseudogene	predicted gene, 18001 [Source:MGI Symbol;Acc:MGI:5010186]	-	0	2	0	0	1	1	2	5	5	0	3	7	1	3	0	0	0.140958	0	0	0.0748748	0.0798961	0.180244	0.452101	0.317406	0
ENSMUSG00000102243	0	0	0	2.16962	0	0	0	8.12361	1.6073	0	0	4.08362	1.96074	3.49938	0	Gm37718	1	139082890	139085520	+	2631	TEC	predicted gene, 37718 [Source:MGI Symbol;Acc:MGI:5610946]	-	0	0	0	2	0	0	0	7	2	0	0	4	2	3	0	0	0	0	0.0432242	0	0	0	0.165513	0.0332004	0
ENSMUSG00000111329	8.56916	5.51444	11.9685	9.76329	12.1032	6.05427	12.0482	13.9262	6.4292	17.7001	21.0672	21.439	15.6859	12.831	7.90849	A830035O19Rik	9	45865399	45867296	+	1898	lncRNA	RIKEN cDNA A830035O19 gene [Source:MGI Symbol;Acc:MGI:3704334]	-	9	6	14	9	12	6	10	12	8	19	22	21	16	11	8	0.242932	0.153286	0.340685	0.269627	0.325694	0.173768	0.326681	0.393313	0.184089	0.496874
ENSMUSG00000116307	12.3777	7.35259	11.9685	3.25443	9.07742	4.03618	12.0482	5.80258	3.2146	7.45269	2.8728	4.08362	2.94111	0	5.93137	Gm49490	15	78415259	78417007	+	1749	lncRNA	predicted gene, 49490 [Source:MGI Symbol;Acc:MGI:6155166]	-	13	8	14	3	9	4	10	5	4	8	3	4	3	0	6	0.380796	0.221793	0.369708	0.0975325	0.26508	0.125714	0.354512	0.177842	0.0998858	0.227033
ENSMUSG00000070871	474.16	582.693	582.181	501.182	569.86	416.735	579.518	364.402	464.509	443.435	418.471	382.839	435.284	529.572	454.738	Ccnyl1	1	64729614	64764803	+	3456	protein_coding	cyclin Y-like 1 [Source:MGI Symbol;Acc:MGI:2138614]	-	498	634	681	462	565	413	481	314	578	476	437	375	444	454	460	7.38234	8.89536	9.10111	7.60127	8.42168	6.56886	8.62962	5.6521	7.30445	6.83632
ENSMUSG00000027831	103.782	88.2311	64.1168	66.1734	39.3355	69.6241	80.7228	89.3597	58.6664	155.575	112.039	196.014	160.78	81.6521	104.788	Veph1	3	65960979	66204258	-	7086	protein_coding	ventricular zone expressed PH domain-containing 1 [Source:MGI Symbol;Acc:MGI:1920039]	-	109	96	75	61	39	69	67	77	73	167	117	192	164	70	106	0.788068	0.656929	0.488856	0.489493	0.283523	0.535256	0.586265	0.675995	0.449941	1.16978
ENSMUSG00000047511	7.61703	3.67629	4.27445	2.16962	0	1.00904	0	0	0	0	0	0	0	0	0	Olfr1396	11	49000809	49005701	-	4247	protein_coding	olfactory receptor 1396 [Source:MGI Symbol;Acc:MGI:3031230]	-	8	4	5	2	0	1	0	0	0	0	0	0	0	0	0	0.0965042	0.0456695	0.0543762	0.0267772	0	0.0129429	0	0	0	0
ENSMUSG00000022066	64.7448	22.0578	112.846	20.6114	271.314	108.977	46.9879	40.6181	14.4657	20.4949	33.516	20.4181	12.7448	83.985	22.7369	Entpd4b	14	69792873	69822969	+	8074	protein_coding	ectonucleoside triphosphate diphosphohydrolase 4B [Source:MGI Symbol;Acc:MGI:5435040]	-	68	24	132	19	269	108	39	35	18	22	35	20	13	72	23	0.431478	0.144135	0.755103	0.133808	1.71628	0.735273	0.299499	0.26967	0.0973683	0.135246
ENSMUSG00000103088	318.963	219.659	345.376	210.453	222.901	221.99	214.458	309.858	295.743	316.739	248.976	358.338	413.715	313.777	259.992	Pcdhgb6	18	37875147	37974926	+	4684	protein_coding	protocadherin gamma subfamily B, 6 [Source:MGI Symbol;Acc:MGI:1935197]	-	335	239	404	194	221	220	178	267	368	340	260	351	422	269	263	3.66409	2.47417	3.98369	2.35506	2.43052	2.58178	2.35626	3.54608	3.43135	3.60289
ENSMUSG00000020444	859.773	789.484	768.547	781.064	919.845	716.422	799.999	658.013	663.011	625.094	676.065	733.01	558.81	800.19	656.405	Guk1	11	59074701	59083069	-	2002	protein_coding	guanylate kinase 1 [Source:MGI Symbol;Acc:MGI:95871]	-	903	859	899	720	912	710	664	567	825	671	706	718	570	686	664	23.108	20.8055	20.7404	20.4497	23.4669	19.4943	20.5648	17.6186	17.998	16.6359
ENSMUSG00000041930	146.628	149.809	93.1831	79.1912	77.6624	118.058	140.964	190.325	163.141	207.744	166.622	191.93	226.465	93.3167	173.987	Fam222a	5	114706077	114751281	+	3141	protein_coding	family with sequence similarity 222, member A [Source:MGI Symbol;Acc:MGI:3605543]	-	154	163	109	73	77	117	117	164	203	223	174	188	231	80	176	2.51184	2.51633	1.6028	1.32152	1.26284	2.04754	2.30961	3.2481	2.82268	3.52392
ENSMUSG00000031441	17493.5	20071.7	13422.6	19998.5	10841.5	22374.6	25406	27508.9	22916.1	37185.2	28509.7	38297.2	34896.2	16156.6	29645	Atp11a	8	12807014	12918728	+	11150	protein_coding	ATPase, class VI, type 11A [Source:MGI Symbol;Acc:MGI:1354735]	-	18373	21839	15701	18435	10749	22174	21087	23704	28515	39916	29772	37513	35595	13851	29988	84.4197	94.9743	65.039	94.0126	49.6612	109.316	117.263	132.251	111.695	177.689
ENSMUSG00000027288	4534.04	4157.89	4573.67	4788.35	4999.64	4206.71	4498.79	4884.61	4699.74	4951.38	4676.92	5014.69	5073.41	5077.59	4524.65	Zfp106	2	120337301	120394324	-	10429	protein_coding	zinc finger protein 106 [Source:MGI Symbol;Acc:MGI:1270153]	-	4762	4524	5350	4414	4957	4169	3734	4209	5848	5315	4884	4912	5175	4353	4577	23.393	21.0343	23.6937	24.0662	24.485	21.9737	22.1999	25.1067	24.4905	25.2959
ENSMUSG00000103174	1.90426	0	2.56467	3.25443	2.0172	13.1176	1.20482	10.4446	13.662	2.79476	10.5336	10.2091	9.80368	9.33167	5.93137	Gm37168	1	190999301	191025888	+	2760	lncRNA	predicted gene, 37168 [Source:MGI Symbol;Acc:MGI:5610396]	-	2	0	3	3	2	13	1	9	17	3	11	10	10	8	6	0.0371244	0	0.0502034	0.0618059	0.0373289	0.25891	0.0224652	0.202856	0.269013	0.0539512
ENSMUSG00000014444	3307.7	3263.63	2548.43	3117.75	2574.96	2662.87	2891.56	3543.06	3526.41	3422.65	3385.11	4273.51	3400.9	3303.41	3731.82	Piezo1	8	123208437	123278068	-	9935	protein_coding	piezo-type mechanosensitive ion channel component 1 [Source:MGI Symbol;Acc:MGI:3603204]	-	3474	3551	2981	2874	2553	2639	2400	3053	4388	3674	3535	4186	3469	2832	3775	17.9143	17.3313	13.8585	16.4489	13.2375	14.6011	14.9783	19.1167	19.29	18.3552
ENSMUSG00000024413	2279.4	2043.1	1651.65	1801.87	1760.01	2095.79	2219.28	2612.32	2410.95	2555.34	2076.08	2947.35	3026.4	2426.23	2852	Npc1	18	12322749	12369457	-	11317	protein_coding	NPC intracellular cholesterol transporter 1 [Source:MGI Symbol;Acc:MGI:1097712]	-	2394	2223	1932	1661	1745	2077	1842	2251	3000	2743	2168	2887	3087	2080	2885	10.8376	9.52481	7.88491	8.34557	7.94307	10.0883	10.092	12.3736	11.5777	12.0305
ENSMUSG00000042148	221.846	247.231	191.496	257.1	248.116	288.587	224.096	294.771	236.273	315.808	280.577	304.23	293.13	312.611	279.763	Cox10	11	63853453	63970294	-	3037	protein_coding	heme A:farnesyltransferase cytochrome c oxidase assembly factor 10 [Source:MGI Symbol;Acc:MGI:1917633]	-	233	269	224	237	246	286	186	254	294	339	293	298	299	268	283	3.93052	4.29493	3.40663	4.43733	4.17268	5.17649	3.79742	5.20287	4.22801	5.54043
ENSMUSG00000022248	210.421	223.335	279.549	225.641	222.901	209.881	221.687	201.93	204.127	211.47	184.817	173.554	181.368	199.464	204.632	Rad1	15	10486104	10499149	+	7400	protein_coding	RAD1 checkpoint DNA exonuclease [Source:MGI Symbol;Acc:MGI:1316678]	-	221	243	327	208	221	208	184	174	254	227	193	170	185	171	207	1.53003	1.59229	2.04097	1.59827	1.53846	1.54506	1.54172	1.46275	1.49912	1.52259
ENSMUSG00000121028	3.80852	3.67629	14.5331	9.76329	1.0086	2.01809	1.20482	0	1.6073	0	2.8728	2.04181	2.94111	0	4.94281	ENSMUSG00000121028	8	85798084	85798768	-	685	lncRNA	novel transcript, antisense to Dhps	-	4	4	17	9	1	2	1	0	2	0	3	2	3	0	5	0.299163	0.283151	1.14625	0.747084	0.0752027	0.160492	0.0905169	0	0.127518	0
ENSMUSG00000120877	0.952129	1.83815	2.56467	0	0	2.01809	4.81927	6.9631	3.2146	3.72634	4.788	3.06272	10.7841	1.16646	0.988562	ENSMUSG00000120877	12	72806555	72807829	-	1275	lncRNA	novel transcript, antisense to Ppm1a	-	1	2	3	0	0	2	4	6	4	4	5	3	11	1	1	0.0401817	0.076062	0.108676	0	0	0.0862251	0.194523	0.292749	0.13702	0.155718
ENSMUSG00000079511	7.61703	17.4624	9.4038	7.59367	3.02581	8.07236	16.8675	16.2472	16.073	11.179	22.0248	16.3345	16.6663	17.4969	9.88562	Gm42688	6	83078598	83086920	+	3628	protein_coding	predicted gene 42688 [Source:MGI Symbol;Acc:MGI:5662825]	-	8	19	11	7	3	8	14	14	20	12	23	16	17	15	10	0.112969	0.253942	0.140038	0.109711	0.0425969	0.121209	0.239266	0.240057	0.240767	0.164173
ENSMUSG00000023307	1230.15	1425.48	1230.19	1479.68	1503.83	1583.19	1502.41	1484.3	1448.18	1795.17	1628.88	1883.57	1894.07	1626.04	1615.31	Marchf5	19	37184942	37199550	+	2408	protein_coding	membrane associated ring-CH-type finger 5 [Source:MGI Symbol;Acc:MGI:1915207]	-	1292	1551	1439	1364	1491	1569	1247	1279	1802	1927	1701	1845	1932	1394	1634	27.4881	31.2323	27.601	32.2089	31.8967	35.8163	32.1092	33.0421	32.6838	39.7205
ENSMUSG00000090957	30.4681	25.7341	4.27445	28.2051	48.4129	28.2532	22.8915	9.28413	7.23285	6.5211	15.3216	29.6063	3.92147	10.4981	14.8284	Gm7535	17	18131302	18133078	-	1777	processed_pseudogene	predicted gene 7535 [Source:MGI Symbol;Acc:MGI:3644434]	-	32	28	5	26	48	28	19	8	9	7	16	29	4	9	15	0.922573	0.764045	0.129958	0.831962	1.39148	0.866133	0.662958	0.280063	0.221202	0.195524
ENSMUSG00000021490	0	11.948	0	5.42405	2.0172	0	1.20482	0	0	0	0	0	0	1.16646	1.97712	Slc34a1	13	55546000	55563405	+	4676	protein_coding	solute carrier family 34 (sodium phosphate), member 1 [Source:MGI Symbol;Acc:MGI:1345284]	-	0	13	0	5	2	0	1	0	0	0	0	0	0	1	2	0	0.134808	0	0.0608014	0.0220333	0	0.0132601	0	0	0
ENSMUSG00000040283	35.2288	31.2485	65.8266	22.781	10.086	21.1899	49.3975	16.2472	18.4839	2.79476	6.7032	18.3763	10.7841	30.3279	15.817	Btnl9	11	49056412	49077986	-	6054	protein_coding	butyrophilin-like 9 [Source:MGI Symbol;Acc:MGI:2442439]	-	37	34	77	21	10	21	41	14	23	3	7	18	11	26	16	0.313111	0.272323	0.587448	0.19724	0.0850907	0.190674	0.419915	0.14386	0.165928	0.0245962
ENSMUSG00000024906	346.575	347.41	263.306	266.863	283.417	323.903	331.325	401.539	326.282	467.656	398.361	539.038	400.971	319.61	422.116	Mus81	19	5532373	5538430	-	3567	protein_coding	MUS81 structure-specific endonuclease subunit [Source:MGI Symbol;Acc:MGI:1918961]	-	364	378	308	246	281	321	275	346	406	502	416	528	409	274	427	5.22801	5.13851	3.98813	3.92148	4.05814	4.9467	4.78024	6.0343	4.97115	6.98537
ENSMUSG00000092552	0.952129	1.83815	0	3.25443	0	0	0	6.9631	4.8219	1.86317	3.8304	1.02091	3.92147	1.16646	0.988562	Gm4287	6	90212671	90213255	+	585	processed_pseudogene	predicted gene 4287 [Source:MGI Symbol;Acc:MGI:3782465]	-	1	2	0	3	0	0	0	6	6	2	4	1	4	1	1	0.0875755	0.165776	0	0.291597	0	0	0	0.638042	0.447949	0.169693
ENSMUSG00000024803	273.261	170.948	257.322	228.895	248.116	253.27	89.1565	214.695	114.922	130.422	201.096	86.7769	102.939	123.645	174.975	Ankrd1	19	36089361	36097499	-	2886	protein_coding	ankyrin repeat domain 1 (cardiac muscle) [Source:MGI Symbol;Acc:MGI:1097717]	-	287	186	301	211	246	251	74	185	143	140	210	85	105	106	177	5.09476	3.12511	4.81716	4.15723	4.391	4.7807	1.58985	3.98776	2.16408	2.4078
ENSMUSG00000046791	351.336	317.999	307.761	253.846	237.022	263.361	224.096	269.24	268.419	217.991	215.46	199.077	161.761	241.457	292.614	Riox1	12	83997382	83999725	+	2344	protein_coding	ribosomal oxygenase 1 [Source:MGI Symbol;Acc:MGI:1919202]	-	369	346	360	234	235	261	186	232	334	234	225	195	165	207	296	8.06505	7.15759	7.09359	5.67644	5.16457	6.12064	4.92012	6.15721	6.22332	4.95504
ENSMUSG00000028573	130.442	108.451	113.7	58.5798	113.972	129.158	98.7951	74.273	110.904	77.3216	69.9048	72.4843	69.6062	72.3204	86.0049	Fggy	4	95445744	95815176	+	5844	protein_coding	FGGY carbohydrate kinase domain containing [Source:MGI Symbol;Acc:MGI:1922828]	-	137	118	133	54	113	128	82	64	138	83	73	71	71	62	87	1.20102	0.979084	1.05114	0.525414	0.996076	1.20396	0.870009	0.681276	1.03134	0.704948
ENSMUSG00000086680	2.85639	0.919074	0	2.16962	2.0172	0	3.61445	3.48155	4.8219	5.58952	3.8304	3.06272	2.94111	3.49938	0	Gm11592	11	97170954	97173723	+	637	lncRNA	predicted gene 11592 [Source:MGI Symbol;Acc:MGI:3650504]	-	3	1	0	2	2	0	3	3	6	6	4	3	3	3	0	0.241279	0.0761218	0	0.178529	0.161739	0	0.292013	0.292978	0.411382	0.467521
ENSMUSG00000063800	428.458	434.722	460.786	470.808	524.473	500.486	436.144	379.489	433.167	425.735	423.259	407.341	401.951	430.423	439.91	Prpf38a	4	108420369	108436533	-	5298	protein_coding	PRP38 pre-mRNA processing factor 38 (yeast) domain containing A [Source:MGI Symbol;Acc:MGI:1916962]	-	450	473	539	434	520	496	362	327	539	457	442	399	410	369	445	4.3515	4.3291	4.69892	4.65796	5.0561	5.14616	4.23659	3.83963	4.44335	4.28147
ENSMUSG00000025203	27587	23010.8	19935.2	20917.3	12377.6	20672.3	19780.7	34105.2	26559	41316.8	28402.4	37154.8	35967.8	13030.5	26658.5	Scd2	19	44282113	44295303	+	5464	protein_coding	stearoyl-Coenzyme A desaturase 2 [Source:MGI Symbol;Acc:MGI:98240]	-	28974	25037	23319	19282	12272	20487	16418	29388	33048	44351	29660	36394	36688	11171	26967	271.667	222.188	197.115	200.659	115.699	206.102	186.307	334.59	264.161	402.886
ENSMUSG00000110316	4.76065	0.919074	1.70978	2.16962	5.04301	2.01809	0	0	0	0	0.9576	1.02091	0	0	0	Gm45311	7	46160875	46162204	-	1330	lncRNA	predicted gene 45311 [Source:MGI Symbol;Acc:MGI:5791147]	-	5	1	2	2	5	2	0	0	0	0	1	1	0	0	0	0.1926	0.0364583	0.0694544	0.0855059	0.193661	0.0826594	0	0	0	0
ENSMUSG00000034437	75.2182	83.6357	71.8108	81.3608	97.8344	87.7869	87.9517	59.1863	66.7029	77.3216	71.82	76.5679	44.1166	72.3204	83.0392	Gm9761	3	116354584	116355075	-	492	processed_pseudogene	predicted gene 9761 [Source:MGI Symbol;Acc:MGI:3708640]	-	79	91	84	75	97	87	73	51	83	83	75	75	45	62	84	8.22622	8.9686	7.88561	8.6679	10.1562	9.72004	9.19979	6.4485	7.36795	8.3734
ENSMUSG00000109602	3.80852	9.19074	5.98424	19.5266	5.04301	15.1357	6.02409	11.6052	13.662	21.4265	11.4912	27.5644	14.7055	23.3292	12.8513	Gm31597	7	45391464	45399683	+	526	lncRNA	predicted gene, 31597 [Source:MGI Symbol;Acc:MGI:5590756]	-	4	10	7	18	5	15	5	10	17	23	12	27	15	20	13	0.389594	0.921855	0.614658	1.94583	0.489676	1.56754	0.589392	1.18268	1.41155	2.17036
ENSMUSG00000016494	2795.45	3143.23	2827.12	2700.09	2310.71	2258.24	2590.36	2315.23	2361.12	2254.44	2290.58	2119.4	2465.63	2196.44	2285.55	Cd34	1	194621127	194643587	+	7290	protein_coding	CD34 antigen [Source:MGI Symbol;Acc:MGI:88329]	-	2936	3420	3307	2489	2291	2238	2150	1995	2938	2420	2392	2076	2515	1883	2312	20.6332	22.7482	20.9521	19.414	16.1891	16.8751	18.2865	17.0243	17.6018	16.4769
ENSMUSG00000030500	9.52129	163.595	24.7918	1128.2	184.574	4.03618	590.361	2.32103	2.41095	8.38427	183.859	17.3554	20.5877	1659.87	16.8055	Slc17a6	7	51271754	51320867	+	5399	protein_coding	solute carrier family 17 (sodium-dependent inorganic phosphate cotransporter), member 6 [Source:MGI Symbol;Acc:MGI:2156052]	-	10	178	29	1040	183	4	490	2	3	9	192	17	21	1423	17	0.094891	1.59866	0.248088	10.9531	1.74607	0.0407249	5.62734	0.0230447	0.0242684	0.0827405
ENSMUSG00000069094	1112.09	1146.08	1219.07	1277.91	1186.12	1205.81	1592.77	1278.89	1347.72	1374.09	1523.54	1469.08	1598	1381.09	1172.43	Pde7a	3	19277272	19365486	-	7748	protein_coding	phosphodiesterase 7A [Source:MGI Symbol;Acc:MGI:1202402]	-	1168	1247	1426	1178	1176	1195	1322	1102	1677	1475	1591	1439	1630	1184	1186	7.7231	7.80414	8.50063	8.64517	7.81883	8.47797	10.5794	8.84801	9.45316	9.44912
ENSMUSG00000098172	104.734	91.9074	70.1011	103.057	80.6882	82.7416	104.819	125.336	102.867	142.533	117.785	168.449	165.682	76.9863	125.547	Gm26973	12	56582128	56654261	+	858	lncRNA	predicted gene, 26973 [Source:MGI Symbol;Acc:MGI:5504088]	-	110	100	82	95	80	82	87	108	128	153	123	165	169	66	127	6.56816	5.65146	4.41416	6.29585	4.80316	5.2534	6.28713	7.83051	6.51563	8.85101
ENSMUSG00000045662	0.952129	0	0	1.08481	67.5764	5.04522	1.20482	3.48155	3.2146	6.5211	3.8304	5.10453	0	12.831	0	Henmt1	3	108847375	108868090	+	2476	protein_coding	HEN1 methyltransferase homolog 1 (Arabidopsis) [Source:MGI Symbol;Acc:MGI:1913965]	-	1	0	0	1	67	5	1	3	4	7	4	5	0	11	0	0.0206913	0	0	0.022965	1.39395	0.111003	0.025042	0.0753745	0.0705575	0.140325
ENSMUSG00000111055	36.1809	22.9768	21.3723	8.67848	4.03441	7.06331	7.22891	4.64206	13.662	5.58952	5.7456	9.18815	5.88221	5.83229	17.7941	D030034A15Rik	10	39045296	39049248	-	3953	lncRNA	RIKEN cDNA D030034A15 gene [Source:MGI Symbol;Acc:MGI:2442288]	-	38	25	25	8	4	7	6	4	17	6	6	9	6	5	18	0.492487	0.306663	0.292102	0.115075	0.0521264	0.0973386	0.0941119	0.0629487	0.187826	0.0753379
ENSMUSG00000034453	684.581	644.271	756.578	724.653	772.589	696.241	816.867	767.101	691.139	853.333	809.172	986.195	893.116	851.515	739.444	Polr3b	10	84458156	84563042	+	5262	protein_coding	polymerase (RNA) III (DNA directed) polypeptide B [Source:MGI Symbol;Acc:MGI:1917678]	-	719	701	885	668	766	690	678	661	860	916	845	966	911	730	748	7.0003	6.45975	7.76808	7.21844	7.49898	7.20795	7.98912	7.81455	7.13808	8.64039
ENSMUSG00000048921	104.734	90.0692	116.265	71.5975	70.6022	84.7597	83.1325	71.952	68.3102	75.4585	75.6504	72.4843	75.4884	53.6571	85.0163	Zfp689	7	127041308	127048330	-	3621	protein_coding	zinc finger protein 689 [Source:MGI Symbol;Acc:MGI:1918381]	zf-C2H2	110	98	136	66	70	84	69	62	85	81	79	71	77	46	86	1.55633	1.31234	1.73473	1.03641	0.99585	1.27516	1.18152	1.06516	1.02524	1.11031
ENSMUSG00000034190	1102.57	1021.09	1025.01	989.347	1022.72	982.809	1002.41	921.45	972.416	1007.98	910.677	924.94	926.448	925.002	961.87	Chmp7	14	69954449	69969990	-	6302	protein_coding	charged multivesicular body protein 7 [Source:MGI Symbol;Acc:MGI:1913922]	-	1158	1111	1199	912	1014	974	832	794	1210	1082	951	906	945	793	973	9.41388	8.54838	8.78743	8.22876	8.28865	8.49561	8.18587	7.83783	8.38572	8.52193
ENSMUSG00000096108	0	9.19074	0.854891	1.08481	1.0086	7.06331	0	1.16052	1.6073	3.72634	1.9152	14.2927	63.7239	6.99875	0	Ighv11-2	12	114011861	114012432	-	461	IG_V_gene	immunoglobulin heavy variable V11-2 [Source:MGI Symbol;Acc:MGI:4947968]	-	0	10	1	1	1	7	0	1	2	4	2	14	65	6	0	0	1.05183	0.100189	0.123344	0.111744	0.834662	0	0.134944	0.18948	0.430673
ENSMUSG00000098318	8.56916	28.4913	13.6783	36.8836	27.2323	34.3075	43.3735	9.28413	12.0547	12.1106	23.94	29.6063	8.82332	13.9975	38.5539	Lockd	6	134906055	134933761	+	7234	lncRNA	lncRNA downstream of Cdkn1b [Source:MGI Symbol;Acc:MGI:1915081]	-	9	31	16	34	27	34	36	8	15	13	25	29	9	12	39	0.0637386	0.207793	0.102156	0.26725	0.192269	0.258353	0.308563	0.0687963	0.0905621	0.0891977
ENSMUSG00000115354	0.952129	0.919074	0	0	0	0	0	0	0	8.38427	1.9152	7.14634	2.94111	0	0	Gm49083	14	44042153	44049840	-	2385	lncRNA	predicted gene, 49083 [Source:MGI Symbol;Acc:MGI:6118469]	-	1	1	0	0	0	0	0	0	0	9	2	7	3	0	0	0.0214808	0.0203311	0	0	0	0	0	0	0	0.187302
ENSMUSG00000049625	437.027	329.947	318.874	356.903	265.262	414.717	332.53	466.527	410.665	522.62	423.259	395.09	423.519	415.259	428.047	Tifab	13	56321517	56326698	-	3497	protein_coding	TRAF-interacting protein with forkhead-associated domain, family member B [Source:MGI Symbol;Acc:MGI:2385852]	-	459	359	373	329	263	411	276	402	511	561	442	387	432	356	433	6.72443	4.97791	4.92645	5.34956	3.87422	6.46041	4.89366	7.15128	6.38203	7.96262
ENSMUSG00000040705	0	0	0	2.16962	0	3.02713	1.20482	9.28413	5.62555	2.79476	1.9152	2.04181	3.92147	0	0	A930016O22Rik	7	19150426	19155342	-	3666	lncRNA	RIKEN cDNA A930016O22 gene [Source:MGI Symbol;Acc:MGI:3605623]	-	0	0	0	2	0	3	1	8	7	3	2	2	4	0	0	0	0	0	0.031021	0	0.0449824	0.0169133	0.135754	0.0833948	0.0406179
ENSMUSG00000074634	123.777	88.2311	129.943	43.3924	125.067	148.33	73.4939	33.655	54.6482	87.5691	95.76	46.9616	59.8025	81.6521	90.9477	Tmem267	13	119624575	120072595	+	5419	protein_coding	transmembrane protein 267 [Source:MGI Symbol;Acc:MGI:3648543]	-	130	96	152	40	124	147	61	29	68	94	100	46	61	70	92	1.22903	0.859014	1.29552	0.419719	1.17876	1.49112	0.697961	0.332914	0.548054	0.860989
ENSMUSG00000074918	1385.35	1476.95	1583.26	1275.74	1022.72	1082.7	1456.63	1234.79	1186.99	1219.45	986.328	1090.33	1090.17	1089.47	1397.83	Inafm2	2	118576239	118579291	+	3053	protein_coding	InaF motif containing 2 [Source:MGI Symbol;Acc:MGI:1915354]	-	1455	1607	1852	1176	1014	1073	1209	1064	1477	1309	1030	1068	1112	934	1414	24.416	25.5233	28.0179	21.9027	17.1094	19.3191	24.5539	21.6805	21.1294	21.2815
ENSMUSG00000062028	13.3298	8.27166	3.41956	16.2722	6.05161	18.1628	16.8675	15.0867	9.64379	30.7423	22.0248	38.7944	31.3718	16.3304	18.7827	Irgc1	7	24131347	24151722	-	2804	protein_coding	immunity-related GTPase family, cinema 1 [Source:MGI Symbol;Acc:MGI:2685948]	-	14	9	4	15	6	18	14	13	12	33	23	38	32	14	19	0.255793	0.155637	0.0658875	0.30418	0.110229	0.352865	0.309578	0.288416	0.186912	0.584151
ENSMUSG00000027670	7.61703	6.43352	16.2429	22.781	32.2753	15.1357	8.43373	8.12361	3.2146	11.179	8.6184	4.08362	5.88221	15.164	17.7941	Ocstamp	2	165235680	165242325	-	3657	protein_coding	osteoclast stimulatory transmembrane protein [Source:MGI Symbol;Acc:MGI:1921864]	-	8	7	19	21	32	15	7	7	4	12	9	4	6	13	18	0.112074	0.0928157	0.239966	0.326522	0.450764	0.225465	0.118684	0.119077	0.0477715	0.162872
ENSMUSG00000117942	49.5107	52.3872	27.3565	33.6291	26.2237	29.2623	26.506	22.0498	21.6985	23.2897	19.152	21.439	21.5681	36.1602	27.6797	Maskbp3	18	36780913	36798970	+	2235	protein_coding	multiple ankyrin repeats single KH domain binding protein 3 [Source:MGI Symbol;Acc:MGI:3845902]	-	52	57	32	31	26	29	22	19	27	25	20	21	22	31	28	1.19197	1.23665	0.661293	0.788682	0.599267	0.713238	0.610331	0.528847	0.527618	0.555203
ENSMUSG00000121158	28.5639	11.948	21.3723	9.76329	3.02581	29.2623	3.61445	32.4944	25.7168	45.6477	27.7704	35.7317	43.1362	24.4956	29.6568	Gm35162	8	89246195	89247749	-	384	lncRNA	predicted gene, 35162 [Source:NCBI gene (formerly Entrezgene);Acc:102638649]	-	30	13	25	9	3	29	3	28	32	49	29	35	44	21	30	4.00247	1.64157	3.00698	1.33269	0.402452	4.15127	0.484407	4.53608	3.63959	6.33365
ENSMUSG00000047557	776.937	865.767	749.739	711.636	959.181	628.635	875.903	524.553	663.814	542.183	603.288	571.707	541.163	893.507	638.611	Lxn	3	67365331	67371259	-	1508	protein_coding	latexin [Source:MGI Symbol;Acc:MGI:107633]	-	816	942	877	656	951	623	727	452	826	582	630	560	552	766	646	27.7222	30.2899	26.8608	24.7355	32.4865	22.7091	29.8919	18.6462	23.9228	19.1563
ENSMUSG00000097309	15.2341	10.1098	14.5331	9.76329	5.04301	12.1085	4.81927	30.1734	18.4839	20.4949	16.2792	8.16724	16.6663	10.4981	7.90849	Gm17249	10	84454205	84458442	-	3500	lncRNA	predicted gene, 17249 [Source:MGI Symbol;Acc:MGI:4936883]	-	16	11	17	9	5	12	4	26	23	22	17	8	17	9	8	0.234202	0.152396	0.224338	0.146215	0.0735913	0.188463	0.0708618	0.462124	0.287008	0.311992
ENSMUSG00000039050	1398.68	1274.76	1154.1	1414.59	1432.22	1058.49	1353.01	1118.74	1199.85	966.055	1111.77	1036.22	1036.25	1182.79	1057.76	Osbpl2	2	179761099	179804473	+	4187	protein_coding	oxysterol binding protein-like 2 [Source:MGI Symbol;Acc:MGI:2442832]	-	1469	1387	1350	1304	1420	1049	1123	964	1493	1037	1161	1015	1057	1014	1070	17.9745	16.0628	14.892	17.7089	17.4707	13.7717	16.6302	14.3228	15.5737	12.2932
ENSMUSG00000038473	127.585	111.208	95.7478	119.329	157.342	79.7145	140.964	134.62	139.031	134.148	178.114	210.306	169.604	144.641	145.319	Nos1ap	1	170130237	170417430	-	7249	protein_coding	nitric oxide synthase 1 (neuronal) adaptor protein [Source:MGI Symbol;Acc:MGI:1917979]	-	134	121	112	110	156	79	117	116	173	144	186	206	173	124	147	0.947033	0.809386	0.71361	0.862844	1.10859	0.59905	1.00076	0.995482	1.04232	0.985992
ENSMUSG00000042684	70.4576	62.497	62.407	79.1912	50.4301	89.805	65.0602	82.3966	76.3467	93.1586	71.82	90.8606	88.2332	81.6521	44.4853	Npl	1	153378761	153425791	-	2961	protein_coding	N-acetylneuraminate pyruvate lyase [Source:MGI Symbol;Acc:MGI:1921341]	-	74	68	73	73	50	89	54	71	95	100	75	89	90	70	45	1.28036	1.11357	1.13869	1.40185	0.869873	1.65221	1.13077	1.49167	1.40126	1.6763
ENSMUSG00000038193	1.90426	0.919074	0.854891	0	0	4.03618	1.20482	9.28413	0	1.86317	10.5336	3.06272	0	17.4969	0.988562	Hand2	8	57774018	57777668	+	2351	protein_coding	heart and neural crest derivatives expressed 2 [Source:MGI Symbol;Acc:MGI:103580]	bHLH	2	1	1	0	0	4	1	8	0	2	11	3	0	15	1	0.0435829	0.0206251	0.0196457	0	0	0.0935236	0.0263735	0.211685	0	0.0422247
ENSMUSG00000052192	2.85639	2.75722	6.83913	7.59367	5.04301	3.02713	9.63855	3.48155	1.6073	3.72634	2.8728	1.02091	1.96074	3.49938	8.89705	Gm5963	16	35393691	35393926	-	236	processed_pseudogene	predicted pseudogene 5963 [Source:MGI Symbol;Acc:MGI:3648418]	-	3	3	8	7	5	3	8	3	2	4	3	1	2	3	9	0.65125	0.616393	1.56567	1.68657	1.0914	0.698752	2.10183	0.790793	0.370128	0.841273
ENSMUSG00000041712	897.858	756.398	873.699	814.693	800.83	854.661	795.18	727.644	744.983	799.301	740.225	740.156	842.136	695.209	860.049	Ubr7	12	102724226	102743966	+	3261	protein_coding	ubiquitin protein ligase E3 component n-recognin 7 (putative) [Source:MGI Symbol;Acc:MGI:1913872]	-	943	823	1022	751	794	847	660	627	927	858	773	725	859	596	870	14.8149	12.2376	14.4751	13.095	12.5428	14.2773	12.5491	11.9611	12.4155	13.0595
ENSMUSG00000074344	2.85639	7.35259	0	0	1.0086	7.06331	3.61445	10.4446	9.64379	10.2474	5.7456	8.16724	3.92147	5.83229	3.95425	Tmigd3	3	105778219	105831358	+	1626	protein_coding	transmembrane and immunoglobulin domain containing 3 [Source:MGI Symbol;Acc:MGI:5604098]	-	3	8	0	0	1	7	3	9	12	11	6	8	4	5	4	0.0945234	0.238571	0	0	0.0316814	0.236642	0.114399	0.344331	0.322325	0.335785
ENSMUSG00000027223	515.102	449.427	439.414	348.224	303.589	550.938	526.506	603.468	477.368	898.049	585.093	986.195	894.096	374.433	671.233	Mapk8ip1	2	92214021	92231608	-	4644	protein_coding	mitogen-activated protein kinase 8 interacting protein 1 [Source:MGI Symbol;Acc:MGI:1309464]	-	541	489	514	321	301	546	437	520	594	964	611	966	912	321	679	5.9682	5.10581	5.11201	3.93034	3.33886	6.4627	5.83458	6.9657	5.58635	10.3032
ENSMUSG00000024768	26.6596	24.815	6.83913	7.59367	9.07742	35.3166	7.22891	39.4575	34.5569	28.8792	38.304	27.5644	51.9595	54.8235	44.4853	Lipf	19	33938587	33954210	+	1411	protein_coding	lipase, gastric [Source:MGI Symbol;Acc:MGI:1914967]	-	28	27	8	7	9	35	6	34	43	31	40	27	53	47	45	1.01665	0.927865	0.261869	0.282091	0.328579	1.3635	0.26366	1.49901	1.33099	1.09049
ENSMUSG00000105021	0.952129	0.919074	0.854891	1.08481	0	1.00904	0	9.28413	0.803649	11.179	2.8728	0	1.96074	0	0.988562	Gm8234	3	58559474	58560580	+	1107	processed_pseudogene	predicted gene 8234 [Source:MGI Symbol;Acc:MGI:3779790]	-	1	1	1	1	0	1	0	8	1	12	3	0	2	0	1	0.0462797	0.0438027	0.0417228	0.0513653	0	0.0496554	0	0.449569	0.0394535	0.53805
ENSMUSG00000032012	523.671	673.681	412.912	852.661	745.357	839.525	854.216	949.302	911.339	1504.51	1064.85	1314.93	1184.29	852.681	1326.65	Nectin1	9	43655281	43743955	+	6562	protein_coding	nectin cell adhesion molecule 1 [Source:MGI Symbol;Acc:MGI:1926483]	-	550	733	483	786	739	832	709	818	1134	1615	1112	1288	1208	731	1342	4.29403	5.41647	3.39963	6.81089	5.8014	6.96949	6.69931	7.7548	7.54763	12.2159
ENSMUSG00000018774	1361.54	1324.39	880.538	1360.35	1537.11	2158.35	1309.64	1667.66	1534.17	2277.73	1694.95	2337.87	2871.5	1924.66	2008.76	Cd68	11	69555039	69556979	-	1257	protein_coding	CD68 antigen [Source:MGI Symbol;Acc:MGI:88342]	-	1430	1441	1030	1254	1524	2139	1087	1437	1909	2445	1770	2290	2929	1650	2032	58.2826	55.5875	37.8463	56.7257	62.456	93.5383	53.6185	71.1173	66.3291	96.5456
ENSMUSG00000026409	778.842	925.507	715.544	863.509	617.265	788.064	774.698	1030.54	1135.56	1095.55	998.776	1065.83	1299.97	710.373	1157.61	Pfkfb2	1	130616919	130656990	-	7254	protein_coding	6-phosphofructo-2-kinase/fructose-2,6-biphosphatase 2 [Source:MGI Symbol;Acc:MGI:107815]	-	818	1007	837	796	612	781	643	888	1413	1176	1043	1044	1326	609	1171	5.77716	6.73132	5.32929	6.23955	4.34608	5.91817	5.49609	7.61534	8.50743	8.04672
ENSMUSG00000116716	34.2767	35.8439	14.5331	14.1025	11.0946	33.2985	10.8434	77.7546	57.0591	65.211	44.0496	106.174	68.6258	30.3279	95.8905	Gm49643	16	95098215	95102520	-	699	lncRNA	predicted gene, 49643 [Source:MGI Symbol;Acc:MGI:6215074]	-	36	39	17	13	11	33	9	67	71	70	46	104	70	26	97	2.63854	2.70543	1.12329	1.05751	0.810662	2.59508	0.798336	5.96281	4.43624	4.97061
ENSMUSG00000120523	0	0	0.854891	0	0	1.00904	0	2.32103	0.803649	0.931586	2.8728	3.06272	1.96074	1.16646	0.988562	ENSMUSG00000120523	11	83643917	83644496	-	401	lncRNA	novel transcript	-	0	0	1	0	0	1	0	2	1	1	3	3	2	1	1	0	0	0.11518	0	0	0.137079	0	0.31027	0.108915	0.123778
ENSMUSG00000069601	1571.01	1768.3	1057.5	1825.74	1099.38	2370.25	1990.36	3207.67	2157	3734.73	2455.29	4030.53	3576.38	1749.69	3758.51	Ank3	10	69234603	69863268	+	34838	protein_coding	ankyrin 3, epithelial [Source:MGI Symbol;Acc:MGI:88026]	-	1650	1924	1237	1683	1090	2349	1652	2764	2684	4009	2564	3948	3648	1500	3802	2.42644	2.67794	1.63998	2.74694	1.61175	3.70633	2.9402	4.93558	3.36483	5.71178
ENSMUSG00000016087	744.565	616.698	842.922	523.963	403.441	720.458	395.18	423.588	645.331	510.509	390.701	335.878	381.363	397.762	570.4	Fli1	9	32333500	32454157	-	3486	protein_coding	Friend leukemia integration 1 [Source:MGI Symbol;Acc:MGI:95554]	ETS	782	671	986	483	400	714	328	365	803	548	408	329	389	341	577	11.4926	9.33347	13.0638	7.87839	5.91094	11.2586	5.834	6.51357	10.0606	7.80265
ENSMUSG00000112550	7.61703	12.867	21.3723	19.5266	20.172	13.1176	12.0482	20.8893	40.9861	16.7685	24.8976	34.7108	23.5288	25.6621	28.6683	Gm6627	10	52217368	52219753	-	2386	processed_pseudogene	predicted gene 6627 [Source:MGI Symbol;Acc:MGI:3644486]	-	8	14	25	18	20	13	10	18	51	18	26	34	24	22	29	0.171774	0.284515	0.483939	0.428963	0.431801	0.299493	0.259866	0.469306	0.933541	0.374448
ENSMUSG00000036500	0	8.27166	17.0978	6.50886	3.02581	10.0904	0	0	0.803649	0.931586	0.9576	1.02091	0.980368	3.49938	0	Akp3	1	87052695	87055634	+	2099	protein_coding	alkaline phosphatase 3, intestine, not Mn requiring [Source:MGI Symbol;Acc:MGI:87984]	-	0	9	20	6	3	10	0	0	1	1	1	1	1	3	0	0	0.207911	0.440087	0.162539	0.0736263	0.261879	0	0	0.0208076	0.023647
ENSMUSG00000091055	0	0	0	2.16962	21.1807	0	6.02409	1.16052	0.803649	0	0	0	0	24.4956	3.95425	Siglec15	18	78086829	78100610	-	1156	protein_coding	sialic acid binding Ig-like lectin 15 [Source:MGI Symbol;Acc:MGI:3646642]	-	0	0	0	2	21	0	5	1	1	0	0	0	0	21	4	0	0	0	0.0983762	0.935806	0	0.268184	0.0538141	0.0377812	0
ENSMUSG00000115230	23.8032	34.9248	16.2429	21.6962	34.2925	38.3437	18.0723	40.6181	40.9861	22.3581	44.0496	61.2543	62.7436	46.6583	47.451	AU022793	15	39826041	39830420	+	1611	lncRNA	expressed sequence AU022793 [Source:MGI Symbol;Acc:MGI:2146144]	-	25	38	19	20	34	38	15	35	51	24	46	60	64	40	48	0.795029	1.14376	0.544727	0.705915	1.0872	1.29659	0.577319	1.35153	1.38264	0.739443
ENSMUSG00000024402	10.4734	20.2196	25.6467	43.3924	28.2409	66.5969	22.8915	17.4077	18.4839	18.6317	18.1944	13.2718	7.84295	15.164	11.8627	Lta	17	35422141	35424327	-	1383	protein_coding	lymphotoxin A [Source:MGI Symbol;Acc:MGI:104797]	-	11	22	30	40	28	66	19	15	23	20	19	13	8	13	12	0.407482	0.771345	1.00189	1.64458	1.04294	2.62322	0.851827	0.674719	0.726339	0.717789
ENSMUSG00000029814	19.0426	11.948	17.0978	8.67848	2.0172	17.1538	7.22891	20.8893	21.6985	18.6317	16.2792	22.4599	19.6074	17.4969	12.8513	Igf2bp3	6	49062157	49191891	-	8159	protein_coding	insulin-like growth factor 2 mRNA binding protein 3 [Source:MGI Symbol;Acc:MGI:1890359]	-	20	13	20	8	2	17	6	18	27	20	17	22	20	15	13	0.125583	0.07726	0.113218	0.0557533	0.0126275	0.114532	0.0455968	0.137243	0.144531	0.12167
ENSMUSG00000025532	428.458	395.202	418.042	372.09	489.172	411.69	400	382.97	373.697	372.634	350.481	361.4	292.15	415.259	412.23	Crcp	5	130058131	130089630	+	1585	protein_coding	calcitonin gene-related peptide-receptor component protein [Source:MGI Symbol;Acc:MGI:1100818]	-	450	430	489	343	485	408	332	330	465	400	366	354	298	356	417	14.5453	13.1549	14.2495	12.305	15.7629	14.1496	12.9876	12.952	12.8132	12.5262
ENSMUSG00000117171	24.7554	21.1387	26.5016	30.3747	34.2925	28.2532	38.5542	46.4206	31.3423	39.1266	35.4312	63.2961	27.4503	34.9938	22.7369	C230013L11Rik	17	28393631	28396656	-	3026	lncRNA	RIKEN cDNA C230013L11 gene [Source:MGI Symbol;Acc:MGI:2442581]	-	26	23	31	28	34	28	32	40	39	42	37	62	28	30	23	0.440193	0.368559	0.473166	0.526147	0.578808	0.508631	0.655694	0.822327	0.562897	0.688921
ENSMUSG00000118663	243.745	296.861	298.357	361.242	305.607	307.759	273.494	246.029	270.83	272.023	266.213	167.428	203.917	278.784	287.671	Spata5l1	2	122461120	122474750	+	4578	protein_coding	spermatogenesis associated 5-like 1 [Source:MGI Symbol;Acc:MGI:3036261]	-	256	323	349	333	303	305	227	212	337	292	278	164	208	239	291	2.86485	3.42117	3.52104	4.13605	3.4095	3.66216	3.07447	2.8808	3.21505	3.16589
ENSMUSG00000026712	3785.67	2596.38	1914.1	2722.87	2160.43	3425.71	2030.12	3724.1	3642.94	3616.42	2951.32	3224.02	4291.07	3603.19	3459.97	Mrc1	2	14234203	14336868	+	6371	protein_coding	mannose receptor, C type 1 [Source:MGI Symbol;Acc:MGI:97142]	-	3976	2825	2239	2510	2142	3395	1685	3209	4533	3882	3082	3158	4377	3089	3500	31.9725	21.501	16.2318	22.4018	17.3195	29.2918	16.3988	31.334	31.075	30.2438
ENSMUSG00000075704	238.984	251.826	157.3	227.81	216.85	237.125	281.927	252.992	233.862	258.049	293.025	448.177	314.698	299.78	259.992	Txnrd2	16	18245134	18297823	+	4401	protein_coding	thioredoxin reductase 2 [Source:MGI Symbol;Acc:MGI:1347023]	-	251	274	184	210	215	235	234	218	291	277	306	439	321	257	263	2.92187	3.01889	1.93102	2.71322	2.51658	2.93515	3.29674	3.08148	2.88785	3.12405
ENSMUSG00000025478	0	0	0	1.08481	0	1.00904	1.20482	3.48155	0	0.931586	2.8728	0	7.84295	2.33292	0	Dpysl4	7	138665917	138682620	+	5983	protein_coding	dihydropyrimidinase-like 4 [Source:MGI Symbol;Acc:MGI:1349764]	-	0	0	0	1	0	1	1	3	0	1	3	0	8	2	0	0	0	0	0.00950383	0	0.00918745	0.0103634	0.0311929	0	0.00829602
ENSMUSG00000120130	0	0	0	0	0	0	0	2.32103	2.41095	2.79476	2.8728	0	0.980368	0	0	ENSMUSG00000120130	19	5050127	5051876	-	1750	lncRNA	novel transcript	-	0	0	0	0	0	0	0	2	3	3	3	0	1	0	0	0	0	0	0	0	0	0	0.0710961	0.0748715	0.0850887
ENSMUSG00000044377	3.80852	0.919074	5.12935	5.42405	6.05161	1.00904	7.22891	1.16052	0.803649	3.72634	0.9576	1.02091	0.980368	1.16646	2.96568	Gm13080	4	143338228	143338647	-	420	processed_pseudogene	predicted gene 13080 [Source:MGI Symbol;Acc:MGI:3650235]	-	4	1	6	5	6	1	6	1	1	4	1	1	1	1	3	0.487921	0.115451	0.659816	0.676922	0.735913	0.130877	0.885772	0.148117	0.103988	0.472715
ENSMUSG00000040127	0	1.83815	0	0	0	0	0	2.32103	3.2146	1.86317	2.8728	1.02091	0	1.16646	0	Sdr9c7	10	127734387	127747630	+	3038	protein_coding	4short chain dehydrogenase/reductase family 9C, member 7 [Source:MGI Symbol;Acc:MGI:1917311]	-	0	2	0	0	0	0	0	2	4	2	3	1	0	1	0	0	0.031922	0	0	0	0	0	0.040954	0.057505	0.0326762
ENSMUSG00000111324	0.952129	3.67629	1.70978	3.25443	5.04301	2.01809	1.20482	4.64206	3.2146	12.1106	5.7456	4.08362	5.88221	3.49938	1.97712	Gm31410	9	116047870	116078821	+	4048	lncRNA	predicted gene, 31410 [Source:MGI Symbol;Acc:MGI:5590569]	-	1	4	2	3	5	2	1	4	4	13	6	4	6	3	2	0.012656	0.0479146	0.0228197	0.0421404	0.0636288	0.0271583	0.0153172	0.0614714	0.0431572	0.159401
ENSMUSG00000072949	479.873	249.069	406.928	138.856	390.329	416.735	309.638	540.8	405.843	426.666	413.683	718.717	520.576	573.898	448.807	Acot1	12	84056264	84065145	+	3919	protein_coding	acyl-CoA thioesterase 1 [Source:MGI Symbol;Acc:MGI:1349396]	-	504	271	476	128	387	413	257	466	505	458	432	704	531	492	454	6.58861	3.35307	5.60987	1.85717	5.08698	5.7928	4.0661	7.39715	5.62794	5.80068
ENSMUSG00000042638	1.90426	7.35259	5.12935	1.08481	8.06882	9.0814	2.40964	4.64206	0	1.86317	1.9152	2.04181	3.92147	0	9.88562	Gucy2c	6	136674282	136758763	-	3959	protein_coding	guanylate cyclase 2c [Source:MGI Symbol;Acc:MGI:106903]	-	2	8	6	1	8	9	2	4	0	2	2	2	4	0	10	0.0258811	0.0979834	0.0699982	0.0143626	0.104095	0.12496	0.0313231	0.0628533	0	0.0250746
ENSMUSG00000086392	9.52129	17.4624	6.83913	14.1025	6.05161	17.1538	4.81927	22.0498	10.4474	31.6739	16.2792	17.3554	26.4699	9.33167	10.8742	Mccc1os	3	36053982	36079255	+	7442	lncRNA	methylcrotonoyl-Coenzyme A carboxylase 1 (alpha), opposite strand [Source:MGI Symbol;Acc:MGI:3590669]	-	10	19	8	13	6	17	4	19	13	34	17	17	27	8	11	0.0688412	0.123798	0.0496503	0.0993279	0.0415323	0.125566	0.0333266	0.158825	0.0762935	0.226766
ENSMUSG00000091983	6.6649	5.51444	12.8234	0	2.0172	1.00904	4.81927	2.32103	2.41095	0.931586	0	0	1.96074	1.16646	2.96568	Olfr457	6	42444949	42453269	-	4404	protein_coding	olfactory receptor 457 [Source:MGI Symbol;Acc:MGI:3030291]	-	7	6	15	0	2	1	4	2	3	1	0	0	2	1	3	0.0814309	0.0660621	0.157313	0	0.0233941	0.0124815	0.0563161	0.0282512	0.0297514	0.0112705
ENSMUSG00000112742	0.952129	7.35259	3.41956	3.25443	3.02581	8.07236	6.02409	10.4446	7.23285	7.45269	15.3216	5.10453	7.84295	6.99875	3.95425	Gm31793	10	130378174	130408584	+	2123	lncRNA	predicted gene, 31793 [Source:MGI Symbol;Acc:MGI:5590952]	-	1	8	4	3	3	8	5	9	9	8	16	5	8	6	4	0.0241317	0.182721	0.0870224	0.0803506	0.072794	0.207135	0.146029	0.263722	0.185151	0.187038
ENSMUSG00000086794	6.6649	9.19074	2.56467	0	2.0172	1.00904	1.20482	12.7657	6.4292	7.45269	9.576	9.18815	9.80368	2.33292	4.94281	Gm11642	11	103614776	103615358	+	440	lncRNA	predicted gene 11642 [Source:MGI Symbol;Acc:MGI:3651889]	-	7	10	3	0	2	1	1	11	8	8	10	9	10	2	5	0.815049	1.10204	0.314912	0	0.234154	0.124928	0.140918	1.55523	0.794092	0.902456
ENSMUSG00000005339	5.71278	6.43352	6.83913	6.50886	0	2.01809	1.20482	0	1.6073	1.86317	0	0	2.94111	2.33292	4.94281	Fcer1a	1	173048851	173054781	-	998	protein_coding	Fc receptor, IgE, high affinity I, alpha polypeptide [Source:MGI Symbol;Acc:MGI:95494]	-	6	7	8	6	0	2	1	0	2	2	0	0	3	2	5	0.308006	0.340107	0.370238	0.341852	0	0.110157	0.0621283	0	0.0875252	0.0994691
ENSMUSG00000037129	22.8511	15.6243	20.5174	8.67848	11.0946	26.2352	8.43373	48.7417	34.5569	62.4163	14.364	22.4599	30.3914	5.83229	1.97712	Tmprss13	9	45230398	45258879	+	3245	protein_coding	transmembrane protease, serine 13 [Source:MGI Symbol;Acc:MGI:2682935]	-	24	17	24	8	11	26	7	42	43	67	15	22	31	5	2	0.378909	0.254028	0.3416	0.140182	0.174623	0.440425	0.133753	0.805171	0.578745	1.02482
ENSMUSG00000090610	91.4044	103.855	82.0695	124.753	108.929	117.049	118.072	158.991	114.118	144.396	137.894	155.178	92.1546	120.145	99.8447	Gm3571	10	93614522	93615581	+	1060	processed_pseudogene	predicted gene 3571 [Source:MGI Symbol;Acc:MGI:3781748]	-	96	113	96	115	108	116	98	137	142	155	144	152	94	103	101	4.63985	5.16917	4.18299	6.16893	5.24858	6.01542	5.73245	8.04023	5.85081	7.25796
ENSMUSG00000095545	36.1809	29.4104	75.2304	21.6962	12.1032	17.1538	46.9879	10.4446	22.5022	36.3319	20.1096	2.04181	5.88221	17.4969	44.4853	Zfp969	2	175484016	175495439	-	1758	protein_coding	zinc finger protein 969 [Source:MGI Symbol;Acc:MGI:3782422]	zf-C2H2	38	32	88	20	12	17	39	9	28	39	21	2	6	15	45	1.1074	0.882631	2.31198	0.646888	0.351631	0.53155	1.37552	0.318476	0.695621	1.10112
ENSMUSG00000108211	0	2.75722	5.98424	3.25443	0	2.01809	2.40964	0	1.6073	0.931586	0	0	0	0	2.96568	Gm44130	6	71409088	71412091	-	3004	TEC	predicted gene, 44130 [Source:MGI Symbol;Acc:MGI:5690522]	-	0	3	7	3	0	2	2	0	2	1	0	0	0	0	3	0	0.048425	0.107627	0.0567857	0	0.0365969	0.041281	0	0.0290779	0.016523
ENSMUSG00000037553	1889.98	1929.14	1634.55	1763.9	1581.49	1811.23	1744.58	1798.8	1734.28	1587.42	1607.81	1540.55	1324.48	1434.74	1863.44	Zdhhc18	4	133332610	133377465	-	5382	protein_coding	zinc finger, DHHC domain containing 18 [Source:MGI Symbol;Acc:MGI:3527792]	-	1985	2099	1912	1626	1568	1795	1448	1550	2158	1704	1679	1509	1351	1230	1885	18.8954	18.9111	16.4084	17.1789	15.0081	18.333	16.6819	17.916	17.5122	15.715
ENSMUSG00000059742	59.032	65.2542	56.4228	79.1912	37.3183	65.5879	85.5421	75.4335	82.7759	93.1586	76.608	86.7769	106.86	69.9875	75.1307	Kcnh7	2	62523758	63014631	-	15226	protein_coding	potassium voltage-gated channel, subfamily H (eag-related), member 7 [Source:MGI Symbol;Acc:MGI:2159566]	-	62	71	66	73	37	65	71	65	103	100	80	85	109	60	76	0.208614	0.22611	0.200207	0.272618	0.125182	0.234661	0.28913	0.265571	0.295451	0.325989
ENSMUSG00000006204	15.2341	11.948	0.854891	2.16962	1.0086	7.06331	1.20482	0	4.01825	1.86317	1.9152	0	0.980368	1.16646	3.95425	Cdcp3	7	130776131	130908180	+	9202	protein_coding	CUB domain containing protein 3 [Source:MGI Symbol;Acc:MGI:1918645]	-	16	13	1	2	1	7	1	0	5	2	2	0	1	1	4	0.0890792	0.068503	0.00501925	0.0123585	0.00559812	0.0418148	0.00673811	0	0.0237313	0.0107879
ENSMUSG00000051238	271.357	209.549	203.464	231.065	228.953	269.415	257.831	300.574	220.2	300.902	291.11	327.711	305.875	247.289	252.083	Swsap1	9	21867051	21869560	+	1838	protein_coding	SWIM type zinc finger 7 associated protein 1 [Source:MGI Symbol;Acc:MGI:1914212]	-	285	228	238	213	227	267	214	259	274	323	304	321	312	212	255	7.94397	6.01503	5.98071	6.58949	6.36216	7.98508	7.21919	8.76613	6.51086	8.7226
ENSMUSG00000104346	23.8032	52.3872	47.019	28.2051	23.1979	43.3889	38.5542	53.3837	41.7898	58.6899	57.456	49.0035	64.7043	36.1602	39.5425	Pcdhga3	18	37807360	37974926	+	4720	protein_coding	protocadherin gamma subfamily A, 3 [Source:MGI Symbol;Acc:MGI:1935215]	-	25	57	55	26	23	43	32	46	52	63	60	48	66	31	40	0.271354	0.585573	0.538198	0.31322	0.251021	0.500772	0.420367	0.606275	0.481166	0.662502
ENSMUSG00000038894	1448.19	1460.41	1156.67	1548.02	1331.36	1560.99	1771.08	1533.04	1358.17	1741.13	2251.32	2752.36	2056.81	1551.39	1601.47	Irs2	8	11034681	11058458	-	6323	protein_coding	insulin receptor substrate 2 [Source:MGI Symbol;Acc:MGI:109334]	-	1521	1589	1353	1427	1320	1547	1470	1321	1690	1869	2351	2696	2098	1330	1620	12.3238	12.1857	9.88316	12.8327	10.7541	13.4487	14.415	12.9967	11.6734	14.6715
ENSMUSG00000093798	86.6438	100.179	124.814	125.838	149.273	98.8864	114.458	58.0258	159.926	245.939	168.538	145.989	161.761	173.802	71.1764	Gm8355	10	14621106	14623046	-	1941	processed_pseudogene	predicted pseudogene 8355 [Source:MGI Symbol;Acc:MGI:3645191]	-	91	109	146	116	148	98	95	50	199	264	176	143	165	149	72	2.4019	2.72301	3.47415	3.39821	3.9279	2.77533	3.03472	1.6025	4.47776	6.75099
ENSMUSG00000047657	19.9947	22.9768	16.2429	22.781	16.1376	34.3075	26.506	13.9262	19.2876	13.9738	14.364	18.3763	19.6074	5.83229	23.7255	Crry-ps	8	74476103	74477411	-	1309	processed_pseudogene	complement receptor related protein, pseudogene [Source:MGI Symbol;Acc:MGI:88514]	-	21	25	19	21	16	34	22	12	24	15	15	18	20	5	24	0.821898	0.92608	0.670402	0.912215	0.629658	1.42775	1.04209	0.570289	0.800765	0.568775
ENSMUSG00000000690	88.548	86.3929	117.12	36.8836	25.2151	58.5246	22.8915	39.4575	51.4336	55.8952	23.94	18.3763	37.254	22.1627	76.1192	Hoxb6	11	96183302	96192395	+	1964	protein_coding	homeobox B6 [Source:MGI Symbol;Acc:MGI:96187]	Homeobox	93	94	137	34	25	58	19	34	64	60	25	18	38	19	77	2.42594	2.32078	3.22181	0.984363	0.655727	1.62331	0.599836	1.07694	1.42322	1.51635
ENSMUSG00000042766	170.431	191.167	111.136	135.601	142.213	185.664	213.253	219.338	206.538	223.581	212.587	238.892	260.778	176.135	228.358	Trim46	3	89141484	89153616	-	3792	protein_coding	tripartite motif-containing 46 [Source:MGI Symbol;Acc:MGI:2673000]	-	179	208	130	125	141	184	177	189	257	240	222	234	266	151	231	2.41837	2.65976	1.58342	1.87439	1.91547	2.66725	2.89418	3.10061	2.96005	3.14146
ENSMUSG00000000253	374.187	322.595	260.742	240.828	276.357	315.831	327.711	378.328	287.707	343.755	355.269	420.613	408.814	319.61	264.935	Gmpr	13	45660920	45707276	+	2323	protein_coding	guanosine monophosphate reductase [Source:MGI Symbol;Acc:MGI:1913605]	-	393	351	305	222	274	313	272	326	358	369	371	412	417	274	268	8.66726	7.32666	6.06418	5.43402	6.07611	7.40643	7.26005	8.73016	6.73081	7.88435
ENSMUSG00000027224	0.952129	1.83815	0	2.16962	39.3355	2.01809	1.20482	1.16052	4.01825	0	3.8304	2.04181	3.92147	19.8298	0	Duoxa1	2	122132672	122144211	-	3977	protein_coding	dual oxidase maturation factor 1 [Source:MGI Symbol;Acc:MGI:2384861]	-	1	2	0	2	39	2	1	1	5	0	4	2	4	17	0	0.012882	0.024385	0	0.0285951	0.505165	0.0276432	0.0155907	0.0156422	0.0549096	0
ENSMUSG00000029817	1757.63	2061.48	1813.22	2833.52	1742.86	1883.89	2432.53	1403.06	1910.27	1770.01	1456.51	1328.2	1433.3	2040.14	1716.14	Tra2a	6	49220858	49240967	-	6945	protein_coding	transformer 2 alpha [Source:MGI Symbol;Acc:MGI:1933972]	-	1846	2243	2121	2612	1728	1867	2019	1209	2377	1900	1521	1301	1462	1749	1736	13.6175	15.6605	14.1055	21.3855	12.8173	14.777	18.0254	10.8295	14.9483	13.5791
ENSMUSG00000120978	3.80852	11.0289	16.2429	3.25443	3.02581	11.0995	8.43373	18.5683	12.0547	11.179	12.4488	13.2718	15.6859	16.3304	7.90849	ENSMUSG00000120978	13	92667384	92669317	+	1934	lncRNA	novel transcript	-	4	12	19	3	3	11	7	16	15	12	13	13	16	14	8	0.10596	0.300866	0.453752	0.0882028	0.0799078	0.312644	0.22442	0.514656	0.338741	0.307974
ENSMUSG00000066189	10.4734	3.67629	4.27445	2.16962	3.02581	6.05427	0	15.0867	1.6073	24.2212	1.9152	31.6481	20.5877	10.4981	12.8513	Cacng3	7	122269715	122368616	+	2777	protein_coding	calcium channel, voltage-dependent, gamma subunit 3 [Source:MGI Symbol;Acc:MGI:1859165]	-	11	4	5	2	3	6	0	13	2	26	2	31	21	9	13	0.202934	0.0698445	0.0831602	0.0409517	0.0556506	0.118765	0	0.29122	0.0314549	0.464715
ENSMUSG00000023067	1104.47	1771.97	1107.94	1878.89	3142.81	2419.69	3055.42	2215.43	1846.79	3908.94	2955.15	4322.51	3936.18	3684.84	2682.96	Cdkn1a	17	29309950	29319701	+	3553	protein_coding	cyclin-dependent kinase inhibitor 1A (P21) [Source:MGI Symbol;Acc:MGI:104556]	-	1160	1928	1296	1732	3116	2398	2536	1909	2298	4196	3086	4234	4015	3159	2714	16.7264	26.3124	16.8473	27.7185	45.1779	37.0995	44.2562	33.4245	28.248	58.6178
ENSMUSG00000050876	1.90426	1.83815	1.70978	2.16962	1.0086	4.03618	8.43373	8.12361	2.41095	12.1106	2.8728	22.4599	6.86258	10.4981	8.89705	Spata31d1a	13	59847620	59858144	-	5621	protein_coding	spermatogenesis associated 31 subfamily D, member 1A [Source:MGI Symbol;Acc:MGI:1919469]	-	2	2	2	2	1	4	7	7	3	13	3	22	7	9	9	0.0182287	0.017253	0.0164338	0.0202318	0.00916454	0.0391165	0.0772155	0.0774708	0.0233099	0.114794
ENSMUSG00000100529	0	1.83815	1.70978	2.16962	0	2.01809	1.20482	0	0	0	0	0	0	1.16646	2.96568	Gm19261	19	11493575	11494317	-	539	lncRNA	predicted gene, 19261 [Source:MGI Symbol;Acc:MGI:5011446]	-	0	2	2	2	0	2	1	0	0	0	0	0	0	1	3	0	0.179924	0.171381	0.210989	0	0.203965	0.115035	0	0	0
ENSMUSG00000109827	3.80852	1.83815	5.98424	1.08481	0	2.01809	2.40964	2.32103	2.41095	0.931586	0.9576	0	0	0	17.7941	Gm6213	8	39750980	39821320	+	946	lncRNA	predicted gene 6213 [Source:MGI Symbol;Acc:MGI:3646754]	-	4	2	7	1	0	2	2	2	3	1	1	0	0	0	18	0.216624	0.102515	0.341765	0.0601072	0	0.116212	0.131087	0.13152	0.138504	0.0524684
ENSMUSG00000062609	3307.7	2234.27	1989.33	1340.83	989.439	4149.19	1232.53	5193.31	4039.95	6407.45	3555.57	6363.3	6017.5	2336.42	6258.58	Kcnj15	16	95058417	95101119	+	6313	protein_coding	potassium inwardly-rectifying channel, subfamily J, member 15 [Source:MGI Symbol;Acc:MGI:1310000]	-	3474	2431	2327	1236	981	4112	1023	4475	5027	6878	3713	6233	6138	2003	6331	28.1924	18.6723	17.0248	11.1327	8.00493	35.804	10.0475	44.0972	34.7782	54.0773
ENSMUSG00000086150	2.85639	7.35259	5.98424	5.42405	2.0172	7.06331	7.22891	9.28413	4.8219	8.38427	10.5336	6.12543	12.7448	12.831	1.97712	Bach2os	4	32559680	32571708	-	2183	lncRNA	BTB and CNC homology 2, opposite strand [Source:MGI Symbol;Acc:MGI:3041246]	-	3	8	7	5	2	7	6	8	6	9	11	6	13	11	2	0.0704054	0.177699	0.148104	0.130237	0.0471955	0.176262	0.170419	0.227976	0.120041	0.204634
ENSMUSG00000020695	1921.4	2006.34	1771.33	1431.95	1396.91	1916.18	1309.64	2181.77	2308.88	2477.09	2196.73	3107.64	2452.88	1943.32	2874.74	Mrc2	11	105183469	105241965	+	6674	protein_coding	mannose receptor, C type 2 [Source:MGI Symbol;Acc:MGI:107818]	-	2018	2183	2072	1320	1385	1899	1087	1880	2873	2659	2294	3044	2502	1666	2908	15.4908	15.8605	14.3392	11.2462	10.6902	15.6406	10.0987	17.5237	18.8011	19.7752
ENSMUSG00000068284	1754.77	1715.91	1579.84	1786.68	1555.26	1573.1	1659.03	2050.63	1825.89	1795.17	1707.4	2211.28	2164.65	1840.67	2031.49	Usf3	16	43993609	44047828	+	13050	protein_coding	upstream transcription factor family member 3 [Source:MGI Symbol;Acc:MGI:2685454]	bHLH	1843	1867	1848	1647	1542	1559	1377	1767	2272	1927	1783	2166	2208	1578	2055	7.23524	6.93716	6.54053	7.1763	6.08693	6.56673	6.5425	8.42325	7.60381	7.32926
ENSMUSG00000087642	0	90.9883	10.2587	45.562	1.0086	188.691	15.6626	2.32103	0.803649	29.8108	4.788	14.2927	2.94111	12.831	4.94281	Ighe	12	113232880	113236868	-	1585	IG_C_gene	Immunoglobulin heavy constant epsilon [Source:MGI Symbol;Acc:MGI:2685746]	-	0	99	12	42	1	187	13	2	1	32	5	14	3	11	5	0	3.02869	0.349682	1.50674	0.0325009	6.48524	0.508551	0.0784972	0.0275552	1.0021
ENSMUSG00000022577	0	0.919074	1.70978	2.16962	0	0	0	3.48155	3.2146	2.79476	2.8728	2.04181	0	3.49938	0	Ly6h	15	75423117	75439104	-	4227	protein_coding	lymphocyte antigen 6 complex, locus H [Source:MGI Symbol;Acc:MGI:1346030]	-	0	1	2	2	0	0	0	3	4	3	3	2	0	3	0	0	0.0114714	0.0218534	0.0269039	0	0	0	0.0441512	0.0413296	0.0352272
ENSMUSG00000115149	107.591	134.185	41.0348	48.8165	35.3011	148.33	51.8072	139.262	108.493	212.402	102.463	271.561	333.325	73.4869	172.998	9330188P03Rik	14	105826893	105869492	+	5030	lncRNA	RIKEN cDNA 9330188P03 gene [Source:MGI Symbol;Acc:MGI:2686435]	-	113	146	48	45	35	147	43	120	135	228	107	266	340	63	175	1.15093	1.40745	0.440752	0.508701	0.358446	1.60643	0.530055	1.48411	1.17219	2.24986
ENSMUSG00000094622	0.952129	2.75722	0.854891	1.08481	4.03441	18.1628	0	1.16052	1.6073	1.86317	0	0	0	0	2.96568	Gm3055	10	81578655	81606995	-	4147	protein_coding	predicted gene 3055 [Source:MGI Symbol;Acc:MGI:3809197]	zf-C2H2	1	3	1	1	4	18	0	1	2	2	0	0	0	0	3	0.0123539	0.035078	0.0111375	0.0137115	0.0496879	0.23859	0	0.015001	0.0210635	0.0239378
ENSMUSG00000030536	16762.2	16022.2	13957.8	17193.2	13539.5	16096.3	19274.7	18469.6	17943.1	20000.2	17265.5	24491.5	23538.6	17934.3	20373.3	Iqgap1	7	80361331	80475722	-	16538	protein_coding	IQ motif containing GTPase activating protein 1 [Source:MGI Symbol;Acc:MGI:1352757]	-	17605	17433	16327	15849	13424	15952	15998	15915	22327	21469	18030	23990	24010	15375	20609	54.537	51.1137	45.5979	54.4925	41.8141	53.0208	59.9795	59.8656	58.9632	64.4344
ENSMUSG00000021416	0.952129	0.919074	3.41956	3.25443	1.0086	6.05427	0	6.9631	5.62555	8.38427	6.7032	1.02091	3.92147	6.99875	2.96568	Eci3	13	35130597	35147793	-	1418	protein_coding	enoyl-Coenzyme A delta isomerase 3 [Source:MGI Symbol;Acc:MGI:1916373]	-	1	1	4	3	1	6	0	6	7	9	7	1	4	6	3	0.0361295	0.0341957	0.130288	0.120299	0.0363285	0.232589	0	0.263226	0.215603	0.315032
ENSMUSG00000107676	0	0.919074	0	0	0	0	0	3.48155	5.62555	0	1.9152	1.02091	0.980368	0	0	Gm44178	6	88896690	88899619	+	2930	TEC	predicted gene, 44178 [Source:MGI Symbol;Acc:MGI:5690570]	-	0	1	0	0	0	0	0	3	7	0	2	1	1	0	0	0	0.0165493	0	0	0	0	0	0.0636953	0.104343	0
ENSMUSG00000013928	0	0	0	0	1.0086	0	0	3.48155	0.803649	1.86317	1.9152	1.02091	0.980368	0	0	1700020L13Rik	7	29979519	29989662	+	2432	protein_coding	RIKEN cDNA 1700020L13 gene [Source:MGI Symbol;Acc:MGI:1922879]	-	0	0	0	0	1	0	0	3	1	2	2	1	1	0	0	0	0	0	0	0.0211817	0	0	0.0767381	0.0179585	0.0408183
ENSMUSG00000025878	679.82	617.618	577.906	540.236	523.465	592.309	497.59	508.306	612.381	508.646	455.817	430.822	479.4	500.411	585.228	Uimc1	13	55175693	55248113	-	5085	protein_coding	ubiquitin interaction motif containing 1 [Source:MGI Symbol;Acc:MGI:103185]	-	714	672	676	498	519	587	413	438	762	546	476	422	489	429	592	7.19359	6.40806	6.14012	5.56873	5.25776	6.34543	5.03593	5.35842	6.54482	5.32955
ENSMUSG00000031604	1186.35	1118.51	1231.04	1387.47	1516.94	1293.6	1414.46	1559.73	1232.8	1718.78	1447.89	1486.44	1463.69	1505.9	1262.39	Msmo1	8	65171173	65186826	-	6144	protein_coding	methylsterol monoxygenase 1 [Source:MGI Symbol;Acc:MGI:1913484]	-	1246	1217	1440	1279	1504	1282	1174	1344	1534	1845	1512	1456	1493	1291	1277	10.3898	9.60478	10.8251	11.8369	12.6102	11.4697	11.8478	13.6082	10.9046	14.9051
ENSMUSG00000042510	2554.56	2263.68	1855.97	2034.02	2918.9	2247.14	2360.24	2447.53	2515.42	2573.97	3047.08	3874.34	3199.92	2601.2	2708.66	AA986860	1	130659713	130672359	+	3640	protein_coding	expressed sequence AA986860 [Source:MGI Symbol;Acc:MGI:2138143]	-	2683	2463	2171	1875	2894	2227	1959	2109	3130	2763	3182	3795	3264	2230	2740	37.7622	32.8104	27.5473	29.2899	40.9564	33.6304	33.3698	36.0437	37.5558	37.6763
ENSMUSG00000100017	84.7395	50.5491	74.3755	41.2228	78.671	60.5427	84.3373	98.6439	73.9358	58.6899	97.6752	116.383	93.135	85.1515	51.4052	2410022M11Rik	14	57049446	57051356	+	1911	lncRNA	RIKEN cDNA 2410022M11 gene [Source:MGI Symbol;Acc:MGI:1917005]	-	89	55	87	38	78	60	70	85	92	63	102	114	95	73	52	2.38599	1.39557	2.10271	1.13068	2.10261	1.72586	2.27121	2.76702	2.10262	1.63632
ENSMUSG00000079550	5.71278	8.27166	3.41956	9.76329	3.02581	4.03618	6.02409	2.32103	5.62555	5.58952	3.8304	0	0.980368	0	14.8284	Mpp4	1	59160094	59202548	-	7063	protein_coding	membrane protein, palmitoylated 4 (MAGUK p55 subfamily member 4) [Source:MGI Symbol;Acc:MGI:2386681]	-	6	9	4	9	3	4	5	2	7	6	4	0	1	0	15	0.0435212	0.0617876	0.0261572	0.0724554	0.0218805	0.0311304	0.0438936	0.0176155	0.0432855	0.0421649
ENSMUSG00000024548	567.469	526.629	642.023	494.674	628.359	537.821	444.578	677.741	682.298	584.104	708.624	716.676	691.16	499.244	584.24	Setbp1	18	78793595	79152606	-	9953	protein_coding	SET binding protein 1 [Source:MGI Symbol;Acc:MGI:1933199]	-	596	573	751	456	623	533	369	584	849	627	740	702	705	428	591	3.06783	2.79157	3.48503	2.60512	3.22447	2.94366	2.29875	3.65016	3.72552	3.12682
ENSMUSG00000042251	101.878	97.4218	70.1011	137.771	89.7656	147.32	293.976	168.275	124.566	237.554	193.435	370.589	272.542	187.8	169.044	Pm20d1	1	131725119	131749211	+	7028	protein_coding	peptidase M20 domain containing 1 [Source:MGI Symbol;Acc:MGI:2442939]	-	107	106	82	127	89	146	244	145	155	255	202	363	278	161	171	0.779993	0.731345	0.538894	1.02752	0.652353	1.14192	2.15267	1.28348	0.963238	1.80093
ENSMUSG00000035775	5.71278	124.994	96.6027	22.781	6659.8	59.5336	466.265	18.5683	11.2511	6.5211	467.309	238.892	845.078	2883.49	31.634	Krt20	11	99319229	99328976	-	1927	protein_coding	keratin 20 [Source:MGI Symbol;Acc:MGI:1914059]	-	6	136	113	21	6603	59	387	16	14	7	488	234	862	2472	32	0.159517	3.4222	2.70843	0.619663	176.516	1.683	12.4523	0.516526	0.317307	0.180304
ENSMUSG00000114612	0.952129	3.67629	1.70978	3.25443	0	1.00904	0	3.48155	7.23285	0.931586	3.8304	6.12543	3.92147	2.33292	0	Gm47550	13	98869494	98871198	+	1705	TEC	predicted gene, 47550 [Source:MGI Symbol;Acc:MGI:6096567]	-	1	4	2	3	0	1	0	3	9	1	4	6	4	2	0	0.0300479	0.113758	0.0541785	0.100049	0	0.0322396	0	0.109459	0.230543	0.0291115
ENSMUSG00000028011	26.6596	44.1155	38.4701	41.2228	10.086	51.4613	98.7951	24.3708	48.219	22.3581	13.4064	17.3554	29.4111	19.8298	56.348	Tdo2	3	81864397	81883509	-	3881	protein_coding	tryptophan 2,3-dioxygenase [Source:MGI Symbol;Acc:MGI:1928486]	-	28	48	45	38	10	51	82	21	60	24	14	17	30	17	57	0.369618	0.599716	0.535538	0.556747	0.132734	0.722338	1.31006	0.336612	0.675214	0.306942
ENSMUSG00000022263	1493.89	1579.89	1409.72	1405.91	1468.53	1369.27	1548.19	1877.71	1737.49	1470.04	1545.57	1846.82	1773.49	1841.84	1858.5	Trio	15	27730737	28025934	-	23395	protein_coding	triple functional domain (PTPRF interacting) [Source:MGI Symbol;Acc:MGI:1927230]	-	1569	1719	1649	1296	1456	1357	1285	1618	2162	1578	1614	1809	1809	1579	1880	3.43588	3.56288	3.25551	3.14992	3.20599	3.18838	3.40565	4.30238	4.03614	3.3479
ENSMUSG00000045441	319.915	408.069	518.919	489.25	268.288	429.853	599.999	639.444	565.769	655.837	541.044	534.954	665.67	411.76	487.361	Gprin3	6	59324211	59403279	-	8339	protein_coding	GPRIN family member 3 [Source:MGI Symbol;Acc:MGI:1924785]	-	336	444	607	451	266	426	498	551	704	704	565	524	679	353	493	2.06426	2.58177	3.36199	3.07525	1.64321	2.80808	3.70285	4.11047	3.68716	4.19032
ENSMUSG00000073910	829.305	743.531	729.222	970.905	751.409	1082.7	973.493	1122.22	877.585	1410.42	1110.82	1643.66	1318.6	808.356	1185.29	Mob3b	4	34949074	35157484	-	6200	protein_coding	MOB kinase activator 3B [Source:MGI Symbol;Acc:MGI:2664539]	-	871	809	853	895	745	1073	808	967	1092	1514	1160	1610	1345	693	1199	7.19722	6.3271	6.35446	8.20822	6.18997	9.51309	8.08053	9.70261	7.69245	12.1206
ENSMUSG00000091450	0	0	0	0	0	0	0	3.48155	0.803649	0.931586	0.9576	3.06272	3.92147	0	1.97712	Vmn2r11	5	109191226	109207435	-	7944	protein_coding	vomeronasal 2, receptor 11 [Source:MGI Symbol;Acc:MGI:3643806]	-	0	0	0	0	0	0	0	3	1	1	1	3	4	0	2	0	0	0	0	0	0	0	0.0234928	0.00549787	0.00624813
ENSMUSG00000117165	0	0.919074	5.12935	1.08481	3.02581	2.01809	0	0	0	0	0.9576	0	0	0	0.988562	Gm49832	17	39947859	39948035	-	177	processed_pseudogene	predicted gene, 49832 [Source:MGI Symbol;Acc:MGI:6270499]	-	0	1	6	1	3	2	0	0	0	0	1	0	0	0	1	0	0.273952	1.56567	0.321251	0.873117	0.621113	0	0	0	0
ENSMUSG00000092600	1.90426	0	6.83913	0	7.06022	0	2.40964	0	0.803649	0	0	1.02091	0.980368	1.16646	8.89705	Gm20442	17	36054215	36075083	-	492	lncRNA	predicted gene 20442 [Source:MGI Symbol;Acc:MGI:5141907]	-	2	0	8	0	7	0	2	0	1	0	0	1	1	1	9	0.208259	0	0.751011	0	0.732921	0	0.252049	0	0.0887705	0
ENSMUSG00000004056	2679.29	2643.26	2185.96	2597.04	2289.53	2858.62	2687.95	3193.74	2892.33	3241.92	2924.51	3499.66	2884.24	2514.88	3053.67	Akt2	7	27290977	27340251	+	7131	protein_coding	thymoma viral proto-oncogene 2 [Source:MGI Symbol;Acc:MGI:104874]	-	2814	2876	2557	2394	2270	2833	2231	2752	3599	3480	3054	3428	2942	2156	3089	20.2168	19.5563	16.5616	19.0894	16.3983	21.8379	19.3986	24.0078	22.0427	24.2224
ENSMUSG00000040212	677.916	818.895	782.225	819.032	739.306	846.588	934.939	629	612.381	586.899	678.938	648.275	571.555	870.178	628.725	Emp3	7	45567447	45570828	-	1071	protein_coding	epithelial membrane protein 3 [Source:MGI Symbol;Acc:MGI:1098729]	-	712	891	915	755	733	839	776	542	762	630	709	635	583	746	636	34.0588	40.3401	39.4596	40.0844	35.2565	43.0612	44.9254	31.4821	31.0741	29.1971
ENSMUSG00000120984	88.548	75.364	101.732	91.1241	86.7398	85.7688	116.867	103.286	61.0774	83.8427	53.6256	71.4634	70.5865	76.9863	101.822	ENSMUSG00000120984	11	100860694	100863199	+	2506	lncRNA	novel transcript, antisense to Cavin1	-	93	82	119	84	86	85	97	89	76	90	56	70	72	66	103	1.90125	1.58665	2.19324	1.90597	1.76783	1.86445	2.4	2.20934	1.32454	1.78259
ENSMUSG00000021559	2750.7	3053.16	2723.68	3984.51	2869.47	3402.5	4545.78	3999.14	3429.98	4534.96	4571.58	5147.4	4452.83	3507.54	3942.38	Dapk1	13	60749761	60911005	+	9012	protein_coding	death associated protein kinase 1 [Source:MGI Symbol;Acc:MGI:1916885]	-	2889	3322	3186	3673	2845	3372	3773	3446	4268	4868	4774	5042	4542	3007	3988	16.4235	17.8742	16.3285	23.1749	16.2624	20.5674	25.9589	23.7874	20.6841	26.8113
ENSMUSG00000021470	633.166	581.774	697.591	627.02	561.792	594.327	662.65	659.173	703.193	775.08	632.016	666.651	815.667	628.721	572.377	Ercc6l2	13	63963054	64048116	+	15199	protein_coding	excision repair cross-complementing rodent repair deficiency, complementation group 6 like 2 [Source:MGI Symbol;Acc:MGI:1923501]	-	665	633	816	578	557	589	550	568	875	832	660	653	832	539	579	2.24153	2.01947	2.47968	2.16237	1.88784	2.13017	2.24372	2.32481	2.51436	2.71705
ENSMUSG00000071064	244.697	286.751	343.666	267.948	427.647	325.921	309.638	396.896	298.958	443.435	330.372	567.623	463.714	431.59	403.333	Zfp827	8	79755066	79920395	+	11762	protein_coding	zinc finger protein 827 [Source:MGI Symbol;Acc:MGI:2444807]	zf-C2H2	257	312	402	247	424	323	257	342	372	476	345	556	473	370	408	1.11941	1.28624	1.57858	1.19408	1.85699	1.50951	1.35479	1.80883	1.38132	2.0087
ENSMUSG00000019232	0	1.83815	1.70978	1.08481	1.0086	1.00904	0	2.32103	1.6073	5.58952	2.8728	4.08362	3.92147	0	0	Etnppl	3	130411097	130431170	+	8262	protein_coding	ethanolamine phosphate phospholyase [Source:MGI Symbol;Acc:MGI:1919010]	-	0	2	2	1	1	1	0	2	2	6	3	4	4	0	0	0	0.011738	0.0111806	0.00688228	0.00623504	0.00665317	0	0.0150591	0.0105725	0.0360458
ENSMUSG00000027314	1834.75	1669.04	1881.61	1096.74	1079.2	754.765	825.3	1079.28	1490.77	469.519	604.245	575.791	552.928	905.172	997.459	Dll4	2	119156265	119166443	+	3852	protein_coding	delta like canonical Notch ligand 4 [Source:MGI Symbol;Acc:MGI:1859388]	-	1927	1816	2201	1011	1070	748	685	930	1855	504	631	564	564	776	1009	25.6291	22.8601	26.3909	14.9239	14.3094	10.674	11.0262	15.0193	21.0325	6.49431
ENSMUSG00000061808	0	0.919074	0.854891	0	1.0086	0	0	0	2.41095	0	6.7032	0	3.92147	5.83229	0	Ttr	18	20798337	20807378	+	1186	protein_coding	transthyretin [Source:MGI Symbol;Acc:MGI:98865]	-	0	1	1	0	1	0	0	0	3	0	7	0	4	5	0	0	0.040885	0.0389436	0	0.043435	0	0	0	0.110477	0
ENSMUSG00000020538	3669.51	4525.52	3370.83	4816.56	4131.24	4195.61	5522.89	5317.48	3705.63	6245.35	5528.22	7824.22	6697.88	4672.83	5335.27	Srebf1	11	60089915	60113407	-	5634	protein_coding	sterol regulatory element binding transcription factor 1 [Source:MGI Symbol;Acc:MGI:107606]	bHLH	3854	4924	3943	4440	4096	4158	4584	4582	4611	6704	5773	7664	6832	4006	5397	35.0456	42.3789	32.3244	44.8109	37.4513	40.5678	50.4485	50.5932	35.7447	59.0617
ENSMUSG00000025808	0.952129	0.919074	0	3.25443	2.0172	1.00904	0	3.48155	0	3.72634	1.9152	4.08362	6.86258	4.66583	0	Ccdc7a	8	129460716	129791998	-	6578	protein_coding	coiled-coil domain containing 7A [Source:MGI Symbol;Acc:MGI:1921953]	-	1	1	0	3	2	1	0	3	0	4	2	4	7	4	0	0.00778833	0.00737147	0	0.0259325	0.0156625	0.00835641	0	0.0283714	0	0.0301825
ENSMUSG00000045912	1.90426	0.919074	0	0	47.4043	0	0	1.16052	0	0	1.9152	3.06272	5.88221	6.99875	0	C2cd4c	10	79442688	79449859	-	6754	protein_coding	C2 calcium-dependent domain containing 4C [Source:MGI Symbol;Acc:MGI:2685084]	-	2	1	0	0	47	0	0	1	0	0	2	3	6	6	0	0.0151708	0.00717938	0	0	0.358477	0	0	0.0092107	0	0
ENSMUSG00000038352	96.1651	60.6589	95.7478	55.3253	58.4989	139.248	81.9276	66.1494	78.7576	77.3216	57.456	31.6481	32.3522	43.159	78.0964	Arl5c	11	97880404	97887007	-	2073	protein_coding	ADP-ribosylation factor-like 5C [Source:MGI Symbol;Acc:MGI:3028577]	-	101	66	112	51	58	138	68	57	98	83	60	31	33	37	79	2.49609	1.54381	2.4954	1.39891	1.4413	3.65926	2.0339	1.71052	2.06472	1.98732
ENSMUSG00000031149	142.819	122.237	124.814	125.838	145.239	131.176	59.0361	99.8044	117.333	83.8427	111.082	74.5261	71.5669	74.6533	112.696	Praf2	X	7594678	7597303	+	1339	protein_coding	PRA1 domain family 2 [Source:MGI Symbol;Acc:MGI:1859607]	-	150	133	146	116	144	130	49	86	146	90	116	73	73	64	114	5.73917	4.81636	5.03609	4.92601	5.53995	5.33675	2.26901	3.9955	4.76218	3.33619
ENSMUSG00000017679	753.134	691.143	705.285	772.385	739.306	828.426	763.855	673.099	742.572	650.247	671.277	653.379	686.258	741.868	766.135	Ttpal	2	163444234	163460933	+	5951	protein_coding	tocopherol (alpha) transfer protein-like [Source:MGI Symbol;Acc:MGI:1923330]	-	791	752	825	712	733	821	634	580	924	698	701	640	700	636	775	6.80965	6.1274	6.40302	6.80311	6.3451	7.58345	6.60571	6.06306	6.78134	5.82176
ENSMUSG00000037446	17.1383	13.7861	18.8076	6.50886	3.02581	5.04522	20.4819	10.4446	4.8219	3.72634	10.5336	6.12543	3.92147	3.49938	12.8513	Tulp1	17	28570489	28584196	-	6664	protein_coding	tubby like protein 1 [Source:MGI Symbol;Acc:MGI:109571]	Tub	18	15	22	6	3	5	17	9	6	4	11	6	4	3	13	0.138381	0.109145	0.152479	0.0511958	0.0231905	0.0412429	0.158174	0.0840158	0.0393233	0.029793
ENSMUSG00000005871	3606.67	3525.57	3191.31	3820.7	2921.92	2964.57	3572.29	3926.03	3679.11	3860.49	3706.87	4003.99	4575.38	3516.87	3810.9	Apc	18	34353977	34455605	+	16116	protein_coding	APC, WNT signaling pathway regulator [Source:MGI Symbol;Acc:MGI:88039]	-	3788	3836	3733	3522	2897	2938	2965	3383	4578	4144	3871	3922	4667	3015	3855	12.0418	11.5417	10.6985	12.4265	9.2601	10.0209	11.4074	13.0587	12.4066	12.763
ENSMUSG00000035933	783.602	699.415	812.146	750.689	706.022	730.548	696.385	791.472	909.731	951.149	771.825	803.452	865.665	717.372	765.147	Cog5	12	31704868	31987629	+	6298	protein_coding	component of oligomeric golgi complex 5 [Source:MGI Symbol;Acc:MGI:2145130]	-	823	761	950	692	700	724	578	682	1132	1021	806	787	883	615	774	6.69477	5.85909	6.96694	6.24771	5.72558	6.31902	5.69043	6.73652	7.85014	8.04659
ENSMUSG00000108732	37.133	22.9768	33.3407	33.6291	28.2409	69.6241	13.253	18.5683	30.5387	27.016	22.0248	23.4808	9.80368	20.9963	47.451	2310043P16Rik	7	34089157	34093037	+	3881	TEC	RIKEN cDNA 2310043P16 gene [Source:MGI Symbol;Acc:MGI:1917385]	-	39	25	39	31	28	69	11	16	38	29	23	23	10	18	48	0.514825	0.312352	0.464133	0.454188	0.371654	0.97728	0.175739	0.256466	0.427635	0.370888
ENSMUSG00000089715	3898.02	3653.32	3355.45	3138.36	3111.54	3801.07	3261.44	4537.62	4070.48	4622.53	3758.58	5475.12	4685.18	3116.78	4407.01	Cbx6	15	79708097	79718889	-	10609	protein_coding	chromobox 6 [Source:MGI Symbol;Acc:MGI:3512628]	-	4094	3975	3925	2893	3085	3767	2707	3910	5065	4962	3925	5363	4779	2672	4458	19.7702	18.1682	17.0878	15.5057	14.9798	19.518	15.821	22.9275	20.8516	23.2151
ENSMUSG00000022305	494.155	590.045	434.285	657.395	549.688	694.223	625.301	594.184	540.856	827.248	687.557	835.101	916.644	702.208	658.382	Lrp12	15	39733985	39807390	-	4588	protein_coding	low density lipoprotein-related protein 12 [Source:MGI Symbol;Acc:MGI:2443132]	-	519	642	508	606	545	688	519	512	673	888	718	818	935	602	666	5.79539	6.78516	5.11401	7.51047	6.11924	8.24288	7.01397	6.94225	6.40657	9.60679
ENSMUSG00000029330	1099.71	1151.6	1058.35	888.46	1017.68	1431.83	937.349	1772.11	1121.89	1876.21	1148.16	1963.2	1863.68	982.158	1568.85	Cds1	5	101912996	101971724	+	3939	protein_coding	CDP-diacylglycerol synthase 1 [Source:MGI Symbol;Acc:MGI:1921846]	-	1155	1253	1238	819	1009	1419	778	1527	1396	2014	1199	1923	1901	842	1587	15.0222	15.4246	14.5163	11.8227	13.1956	19.8021	12.2466	24.1161	15.4786	25.3783
ENSMUSG00000019975	659.826	478.837	630.055	596.646	600.118	493.423	651.807	468.848	518.354	451.819	530.51	487.993	566.653	513.242	541.732	Ikbip	10	90918802	90938469	+	4933	protein_coding	IKBKB interacting protein [Source:MGI Symbol;Acc:MGI:1914704]	-	693	521	737	550	595	489	541	404	645	485	554	478	578	440	548	7.19715	5.12124	6.90045	6.33971	6.21341	5.44893	6.79996	5.09476	5.71061	4.88
ENSMUSG00000029769	65.6969	69.8496	44.4543	44.4772	43.3699	94.8502	66.265	96.3228	90.0087	183.522	78.5232	157.219	119.605	47.8248	124.559	Ccdc136	6	29396308	29426987	+	4383	protein_coding	coiled-coil domain containing 136 [Source:MGI Symbol;Acc:MGI:1918128]	-	69	76	52	41	43	94	55	83	112	197	82	154	122	41	126	0.806522	0.840795	0.547965	0.5319	0.505384	1.17888	0.778057	1.17804	1.11604	2.23092
ENSMUSG00000039137	200.899	272.046	106.861	239.743	240.047	343.075	333.735	360.92	249.131	403.377	286.322	468.596	355.874	296.28	238.243	Whrn	4	63333147	63414228	-	7337	protein_coding	whirlin [Source:MGI Symbol;Acc:MGI:2682003]	-	211	296	125	221	238	340	277	311	310	433	299	459	363	254	241	1.47334	1.95624	0.786888	1.71274	1.67102	2.54727	2.34089	2.63691	1.84534	2.92926
ENSMUSG00000020654	652.209	454.941	398.379	296.153	391.338	507.549	356.626	673.099	744.179	609.257	487.418	589.062	692.14	443.254	607.965	Adcy3	12	4183103	4263525	+	6246	protein_coding	adenylate cyclase 3 [Source:MGI Symbol;Acc:MGI:99675]	-	685	495	466	273	388	503	296	580	926	654	509	577	706	380	615	5.61859	3.84283	3.44592	2.4853	3.20003	4.4267	2.93839	5.7767	6.47504	5.19714
ENSMUSG00000022899	517.006	436.56	508.66	494.674	321.744	716.422	761.445	986.439	585.057	1169.14	631.058	1136.27	1065.66	485.247	920.351	Slc15a2	16	36570539	36605324	-	7361	protein_coding	solute carrier family 15 (H+/peptide transporter), member 2 [Source:MGI Symbol;Acc:MGI:1890457]	-	543	475	595	456	319	710	632	850	728	1255	659	1113	1087	416	931	3.77921	3.129	3.73337	3.52246	2.23243	5.30195	5.32354	7.18349	4.31945	8.46244
ENSMUSG00000097357	45.7022	19.3005	44.4543	27.1203	16.1376	20.1809	15.6626	12.7657	20.0912	11.179	7.6608	10.2091	8.82332	31.4944	16.8055	Gm16793	8	36049449	36056222	-	2439	lncRNA	predicted gene, 16793 [Source:MGI Symbol;Acc:MGI:4439717]	-	48	21	52	25	16	20	13	11	25	12	8	10	9	27	17	1.00825	0.417499	0.98472	0.582835	0.337934	0.450746	0.330485	0.280566	0.447674	0.244207
ENSMUSG00000031963	474.16	473.323	544.566	278.796	319.727	289.596	324.096	259.956	319.049	272.023	286.322	223.578	271.562	408.26	363.791	Bmper	9	23134372	23396496	+	4833	protein_coding	BMP-binding endothelial regulator [Source:MGI Symbol;Acc:MGI:1920480]	-	498	515	637	257	317	287	269	224	397	292	299	219	277	350	368	5.27899	5.167	6.08757	3.02367	3.37883	3.26422	3.45108	2.88327	3.58763	2.99885
ENSMUSG00000073805	14.2819	12.867	26.5016	7.59367	9.07742	10.0904	2.40964	5.80258	17.6803	5.58952	2.8728	5.10453	2.94111	1.16646	28.6683	Insyn2a	7	134483655	134540159	-	6448	protein_coding	inhibitory synaptic factor 2A [Source:MGI Symbol;Acc:MGI:3605068]	-	15	14	31	7	9	10	2	5	22	6	3	5	3	1	29	0.11918	0.105281	0.222054	0.0617292	0.0719021	0.0852489	0.019232	0.048239	0.149015	0.0461865
ENSMUSG00000079092	0	17.4624	5.12935	28.2051	125.067	0	18.0723	0	0	0	0.9576	3.06272	1.96074	254.288	0	Prl2c2	13	13170710	13179968	-	1090	protein_coding	prolactin family 2, subfamily c, member 2 [Source:MGI Symbol;Acc:MGI:97618]	-	0	19	6	26	124	0	15	0	0	0	1	3	2	218	0	0	0.845231	0.254241	1.35633	5.86029	0	0.853267	0	0	0
ENSMUSG00000015568	5814.65	4270.02	5722.64	3536.48	3077.25	5052.29	2520.48	6482.64	5931.74	6788.47	4453.8	5688.48	9421.34	4801.14	5778.14	Lpl	8	69333143	69360100	+	10478	protein_coding	lipoprotein lipase [Source:MGI Symbol;Acc:MGI:96820]	-	6107	4646	6694	3260	3051	5007	2092	5586	7381	7287	4651	5572	9610	4116	5845	29.8599	21.5005	29.5072	17.6912	14.9999	26.2672	12.3795	33.1647	30.766	34.5191
ENSMUSG00000086481	12.3777	3.67629	7.69402	10.8481	2.0172	23.208	2.40964	1.16052	6.4292	3.72634	4.788	2.04181	3.92147	0	4.94281	Gm11707	11	106862603	106863964	-	1362	lncRNA	predicted gene 11707 [Source:MGI Symbol;Acc:MGI:3651836]	-	13	4	9	10	2	23	2	1	8	4	5	2	4	0	5	0.488995	0.142407	0.305201	0.417485	0.0756445	0.928249	0.0910486	0.0456748	0.256535	0.145771
ENSMUSG00000025202	1.90426	19.3005	14.5331	18.4418	17.1462	14.1266	8.43373	45.2601	5.62555	72.6637	53.6256	28.5853	34.3129	24.4956	44.4853	Scd3	19	44191708	44232455	+	3552	protein_coding	stearoyl-coenzyme A desaturase 3 [Source:MGI Symbol;Acc:MGI:1353437]	-	2	21	17	17	17	14	7	39	7	78	56	28	35	21	45	0.0288467	0.286678	0.221053	0.272141	0.246547	0.216655	0.122193	0.683039	0.0860714	1.08996
ENSMUSG00000073716	5.71278	6.43352	0.854891	1.08481	9.07742	12.1085	6.02409	10.4446	21.6985	11.179	5.7456	10.2091	17.6466	8.16521	7.90849	Gm13241	4	146559789	146560568	+	780	processed_pseudogene	predicted gene 13241 [Source:MGI Symbol;Acc:MGI:3649920]	-	6	7	1	1	9	12	5	9	27	12	6	10	18	7	8	0.39409	0.435163	0.0592143	0.0728993	0.594391	0.845669	0.397462	0.717797	1.51183	0.763617
ENSMUSG00000041258	1041.63	1062.45	1160.09	1102.17	1090.3	993.909	1010.84	1089.72	1200.65	1119.77	1137.63	1103.6	1193.11	1230.61	1091.37	Zfp236	18	82611718	82711008	-	10476	protein_coding	zinc finger protein 236 [Source:MGI Symbol;Acc:MGI:1926950]	zf-C2H2	1094	1156	1357	1016	1081	985	839	939	1494	1202	1188	1081	1217	1055	1104	5.35008	5.3507	5.98281	5.51462	5.31563	5.16838	4.96577	5.57601	6.22858	5.69505
ENSMUSG00000095642	39.0373	31.2485	34.1956	105.227	62.5333	303.722	75.9035	55.7048	57.0591	1863.17	43.092	347.108	65.6847	26.8285	166.078	Ighv14-3	12	114023465	114023941	-	399	IG_V_gene	immunoglobulin heavy variable V14-3 [Source:MGI Symbol;Acc:MGI:4439764]	-	41	34	40	97	62	301	63	48	71	2000	45	340	67	23	168	5.26441	4.13194	4.63029	13.8235	8.00466	41.4675	9.79012	7.4838	7.77175	248.798
ENSMUSG00000113769	27.6117	52.3872	51.2935	59.6646	95.8172	40.3618	66.265	19.7288	29.735	26.0844	41.1768	50.0244	26.4699	37.3267	23.7255	5033406O09Rik	12	111908425	111910918	-	1811	lncRNA	RIKEN cDNA 5033406O09 gene [Source:MGI Symbol;Acc:MGI:1923205]	-	29	57	60	55	95	40	55	17	37	28	43	49	27	32	24	0.820385	1.52618	1.53022	1.72688	2.70227	1.2141	1.88306	0.583961	0.892312	0.767412
ENSMUSG00000048833	1927.11	1849.18	1885.03	1902.76	2204.8	2095.79	1928.91	2273.45	2105.56	2527.39	2028.2	2195.97	2477.39	1967.82	2147.16	Slc39a9	12	80690657	80730116	+	10155	protein_coding	solute carrier family 39 (zinc transporter), member 9 [Source:MGI Symbol;Acc:MGI:1914820]	-	2024	2012	2205	1754	2186	2077	1601	1959	2620	2713	2118	2151	2527	1687	2172	10.211	9.60719	10.0288	9.82126	11.0891	11.2427	9.77533	12.0007	11.2682	13.2605
ENSMUSG00000087400	8.56916	8.27166	12.8234	7.59367	11.0946	9.0814	6.02409	3.48155	6.4292	5.58952	9.576	2.04181	0.980368	6.99875	8.89705	Gm15270	10	24425063	24473006	-	3172	lncRNA	predicted gene 15270 [Source:MGI Symbol;Acc:MGI:3705149]	-	9	9	15	7	11	9	5	3	8	6	10	2	1	6	9	0.145361	0.137581	0.218413	0.125482	0.178642	0.155964	0.0977365	0.0588358	0.110151	0.0938873
ENSMUSG00000031903	1350.12	1278.43	900.2	1184.61	1009.61	1536.77	1134.94	1520.28	1513.27	1937.7	1336.81	1709	1697.02	1389.25	1764.58	Pla2g15	8	106877031	106891347	+	3013	protein_coding	phospholipase A2, group XV [Source:MGI Symbol;Acc:MGI:2178076]	-	1418	1391	1053	1092	1001	1523	942	1310	1883	2080	1396	1674	1731	1191	1785	24.111	22.386	16.1417	20.6083	17.1143	27.7853	19.3853	27.0474	27.2951	34.2652
ENSMUSG00000016308	750.278	683.791	757.433	656.31	874.458	762.838	724.096	630.16	691.942	721.979	630.101	651.338	710.767	666.048	760.204	Ube2a	X	36064828	36147875	+	2562	protein_coding	ubiquitin-conjugating enzyme E2A [Source:MGI Symbol;Acc:MGI:102959]	-	788	744	886	605	867	756	601	543	861	775	658	638	725	571	769	15.7574	14.0813	15.9726	13.4275	17.4327	16.2202	14.5451	13.1848	14.6777	15.0145
ENSMUSG00000097021	0	1.83815	0.854891	0	1.0086	2.01809	0	8.12361	1.6073	1.86317	0	4.08362	2.94111	3.49938	0.988562	4933433G15Rik	9	75317466	75324991	+	1815	lncRNA	RIKEN cDNA 4933433G15 gene [Source:MGI Symbol;Acc:MGI:1918524]	-	0	2	1	0	1	2	0	7	2	2	0	4	3	3	1	0	0.053432	0.0254475	0	0.0283823	0.0605713	0	0.239925	0.0481268	0.0546943
ENSMUSG00000015467	28.5639	36.7629	20.5174	10.8481	15.129	13.1176	6.02409	15.0867	16.073	7.45269	8.6184	9.18815	4.90184	11.6646	16.8055	Egfl8	17	34832323	34834945	-	1761	protein_coding	EGF-like domain 8 [Source:MGI Symbol;Acc:MGI:1932094]	-	30	40	24	10	15	13	5	13	20	8	9	9	5	10	17	0.872771	1.10141	0.629467	0.322893	0.438789	0.405787	0.176048	0.459238	0.496026	0.225486
ENSMUSG00000120289	0	0	0	0	0	0	1.20482	4.64206	2.41095	0.931586	2.8728	1.02091	0	0	0	ENSMUSG00000120289	11	26335123	26337443	-	2321	lncRNA	novel transcript, antisense to Fancland KO:Fancl	-	0	0	0	0	0	0	1	4	3	1	3	1	0	0	0	0	0	0	0	0	0	0.0267144	0.107211	0.056452	0.0213852
ENSMUSG00000097755	1.90426	4.59537	10.2587	1.08481	4.03441	2.01809	2.40964	1.16052	0	0	3.8304	0	0.980368	2.33292	3.95425	2010110K18Rik	18	34884796	34891747	+	2950	lncRNA	RIKEN cDNA 2010110K18 gene [Source:MGI Symbol;Acc:MGI:1922951]	-	2	5	12	1	4	2	2	1	0	0	4	0	1	2	4	0.0347333	0.0821857	0.18788	0.0192751	0.0698493	0.0372668	0.0420367	0.0210878	0	0
ENSMUSG00000055116	55.2235	98.3409	103.442	133.432	208.781	185.664	221.687	344.673	181.625	229.17	204.926	176.617	148.036	257.787	151.25	Arntl	7	112806672	112913333	+	7523	protein_coding	aryl hydrocarbon receptor nuclear translocator-like [Source:MGI Symbol;Acc:MGI:1096381]	bHLH	58	107	121	123	207	184	184	297	226	246	214	173	151	221	153	0.39498	0.689669	0.742875	0.929676	1.41744	1.34444	1.51652	2.45595	1.31205	1.62305
ENSMUSG00000120605	0	0	0	0	1.0086	1.00904	2.40964	1.16052	0.803649	2.79476	3.8304	0	4.90184	3.49938	0	ENSMUSG00000120605	10	79333015	79354141	+	468	lncRNA	novel transcript	-	0	0	0	0	1	1	2	1	1	3	4	0	5	3	0	0	0	0	0	0.110072	0.117454	0.264975	0.132925	0.0933228	0.318174
ENSMUSG00000120946	0	0	0	1.08481	0	0	0	4.64206	2.41095	0.931586	2.8728	2.04181	0	1.16646	1.97712	ENSMUSG00000120946	9	114647930	114648153	-	224	lncRNA	novel transcript, sense intronic to Cmtm8	-	0	0	0	1	0	0	0	4	3	1	3	2	0	1	2	0	0	0	0.253846	0	0	0	1.11088	0.584934	0.221585
ENSMUSG00000021639	269.453	255.502	322.294	311.341	241.056	266.388	238.554	196.127	250.739	272.023	213.545	242.975	240.19	225.126	273.832	Gtf2h2	13	100596726	100629087	-	4661	protein_coding	general transcription factor II H, polypeptide 2 [Source:MGI Symbol;Acc:MGI:1345669]	-	283	278	377	287	239	264	198	169	312	292	223	238	245	193	277	3.11061	2.8921	3.7358	3.50123	2.64145	3.11343	2.63394	2.2556	2.92354	3.10952
ENSMUSG00000056342	2555.51	2509.07	2796.35	3093.88	2764.58	2444.91	2874.7	2791.04	3016.9	3173.91	2754.06	3311.82	3344.04	3287.08	3073.44	Usp34	11	23256895	23440560	+	18453	protein_coding	ubiquitin specific peptidase 34 [Source:MGI Symbol;Acc:MGI:109473]	-	2684	2730	3271	2852	2741	2423	2386	2405	3754	3407	2876	3244	3411	2818	3109	7.45168	7.17371	8.18719	8.78821	7.65185	7.21772	8.01722	8.10778	8.88507	9.16419
ENSMUSG00000004730	878.815	760.074	565.083	706.212	664.669	1078.67	599.999	868.066	1010.99	1313.54	880.992	1027.03	1300.95	943.665	1158.59	Adgre1	17	57665691	57790527	+	3238	protein_coding	adhesion G protein-coupled receptor E1 [Source:MGI Symbol;Acc:MGI:106912]	-	923	827	661	651	659	1069	498	748	1258	1410	920	1006	1327	809	1172	14.6037	12.3845	9.42857	11.432	10.4841	18.1474	9.53614	14.3707	16.9683	21.6138
ENSMUSG00000042745	1670.03	1631.36	1775.61	1925.54	3127.68	1073.62	2067.47	1065.35	1143.59	737.816	1830.93	1062.76	1272.52	1689.03	1207.03	Id1	2	152578171	152579330	+	1160	protein_coding	inhibitor of DNA binding 1, HLH protein [Source:MGI Symbol;Acc:MGI:96396]	bHLH	1754	1775	2077	1775	3101	1064	1716	918	1423	792	1912	1041	1298	1448	1221	77.4658	74.1974	82.6989	87.0078	137.711	50.4194	91.7233	49.231	53.5773	33.8888
ENSMUSG00000024381	702.671	958.594	744.61	969.821	867.398	887.959	754.216	601.147	712.033	570.131	740.225	597.23	494.106	918.003	668.268	Bin1	18	32510283	32568790	+	4117	protein_coding	bridging integrator 1 [Source:MGI Symbol;Acc:MGI:108092]	-	738	1043	871	894	860	880	626	518	886	612	773	585	504	787	676	9.18362	12.2843	9.77144	12.3474	10.7607	11.7494	9.42787	7.82713	9.3991	7.37835
ENSMUSG00000051682	123.777	87.312	103.442	44.4772	51.4387	82.7416	22.8915	68.4704	72.3285	37.2634	45.0072	29.6063	28.4307	43.159	95.8905	Treml4	17	48571323	48582388	+	1997	protein_coding	triggering receptor expressed on myeloid cells-like 4 [Source:MGI Symbol;Acc:MGI:1923239]	-	130	95	121	41	51	82	19	59	90	40	47	29	29	37	97	3.33506	2.30671	2.79852	1.16741	1.31558	2.25709	0.589924	1.83792	1.96833	0.994193
ENSMUSG00000020376	1743.35	1419.05	1681.57	1282.25	1385.82	1377.35	1571.08	1370.57	1436.12	1197.09	1259.24	1236.32	1152.91	1362.42	1302.92	Rnf130	11	49916173	50016546	+	8233	protein_coding	ring finger protein 130 [Source:MGI Symbol;Acc:MGI:1891717]	-	1831	1544	1967	1182	1374	1365	1304	1181	1787	1285	1315	1211	1176	1168	1318	11.3938	9.09363	11.0349	8.16351	8.59712	9.11357	9.82064	8.92371	9.47982	7.74701
ENSMUSG00000031808	710.288	883.23	899.345	761.537	910.768	751.738	1109.64	1089.72	798.024	922.27	1092.62	1301.65	1220.56	906.338	867.957	Slc27a1	8	72021526	72039946	+	5835	protein_coding	solute carrier family 27 (fatty acid transporter), member 1 [Source:MGI Symbol;Acc:MGI:1347098]	-	746	961	1052	702	903	745	921	939	993	990	1141	1275	1245	777	878	6.54993	7.98603	8.32714	6.84091	7.97207	7.01826	9.78676	10.011	7.43262	8.42138
ENSMUSG00000040356	1392.01	1521.99	1342.18	1358.18	1528.03	1505.49	1456.63	1625.88	1596.85	1378.75	1662.39	1538.5	1578.39	1563.05	1430.45	Skiv2l	17	35058204	35069186	-	4977	protein_coding	superkiller viralicidic activity 2-like (S. cerevisiae) [Source:MGI Symbol;Acc:MGI:1099835]	-	1462	1656	1570	1252	1515	1492	1209	1401	1987	1480	1736	1507	1610	1340	1447	15.0494	16.134	14.5698	14.3039	15.6808	16.4784	15.0619	17.5115	17.4367	14.7599
ENSMUSG00000091408	1.90426	5.51444	5.12935	6.50886	5.04301	3.02713	13.253	1.16052	0.803649	0	1.9152	1.02091	2.94111	6.99875	2.96568	Gm6728	6	136463120	136464184	-	1065	processed_pseudogene	predicted gene 6728 [Source:MGI Symbol;Acc:MGI:3643418]	-	2	6	6	6	5	3	11	1	1	0	2	1	3	6	3	0.0962097	0.273181	0.260209	0.320346	0.241849	0.154841	0.640418	0.0584123	0.0410095	0
ENSMUSG00000106352	17.1383	39.5202	22.2272	18.4418	25.2151	28.2532	26.506	35.976	24.9131	47.5109	42.1344	64.317	39.2147	17.4969	28.6683	5033403H07Rik	5	53130334	53151778	-	2520	lncRNA	RIKEN cDNA 5033403H07 gene [Source:MGI Symbol;Acc:MGI:1923204]	-	18	43	26	17	25	28	22	31	31	51	44	63	40	15	29	0.36594	0.827401	0.476534	0.383589	0.51105	0.610761	0.541305	0.76527	0.537273	1.00452
ENSMUSG00000027255	835.017	763.75	777.951	779.979	690.893	734.584	786.746	784.509	778.736	899.912	848.433	875.937	820.568	830.518	769.101	Arfgap2	2	91095319	91107276	+	4129	protein_coding	ADP-ribosylation factor GTPase activating protein 2 [Source:MGI Symbol;Acc:MGI:1924288]	-	877	831	910	719	685	728	653	676	969	966	886	858	837	712	778	10.8816	9.75898	10.1793	9.90152	8.54614	9.69171	9.80592	10.1849	10.2497	11.6124
ENSMUSG00000049295	1060.67	1478.79	1109.65	1461.24	1387.84	1517.6	1936.14	1620.08	1387.1	1909.75	1834.76	2257.22	1923.48	1599.21	1602.46	Zfp219	14	52243534	52258190	-	4519	protein_coding	zinc finger protein 219 [Source:MGI Symbol;Acc:MGI:1917140]	zf-C2H2	1114	1609	1298	1347	1376	1504	1607	1396	1726	2050	1916	2211	1962	1371	1621	12.6294	17.2648	13.2664	16.949	15.6856	18.2944	22.0492	19.2175	16.6814	22.5165
ENSMUSG00000029535	472.256	468.728	384.701	428.5	478.078	432.88	450.602	421.267	379.323	431.324	407.937	431.843	367.638	389.597	477.475	Triap1	5	115479284	115481628	+	1088	protein_coding	TP53 regulated inhibitor of apoptosis 1 [Source:MGI Symbol;Acc:MGI:1916326]	-	496	510	450	395	474	429	374	363	472	463	426	423	375	334	483	23.3556	22.7295	19.1031	20.6436	22.4426	21.6742	21.3139	20.7554	18.9473	21.1223
ENSMUSG00000040370	384.66	347.41	515.499	487.08	389.321	352.157	548.192	338.871	355.213	361.455	335.16	369.568	395.088	299.78	362.802	Etfrf1	6	145156860	145162665	+	2682	protein_coding	electron transfer flavoprotein regulatory factor 1 [Source:MGI Symbol;Acc:MGI:1914886]	-	404	378	603	449	386	349	455	292	442	388	350	362	403	257	367	7.71722	6.8341	10.3844	9.51931	7.414	7.15287	10.519	6.77295	7.19776	7.18062
ENSMUSG00000113529	4.76065	2.75722	4.27445	2.16962	3.02581	5.04522	4.81927	8.12361	11.2511	7.45269	4.788	6.12543	12.7448	1.16646	3.95425	Gm47484	12	84360628	84363850	-	3223	lncRNA	predicted gene, 47484 [Source:MGI Symbol;Acc:MGI:6096460]	-	5	3	5	2	3	5	4	7	14	8	5	6	13	1	4	0.0794782	0.0451346	0.0716524	0.0352848	0.0479496	0.0852753	0.076952	0.135111	0.189715	0.123202
ENSMUSG00000103156	4.76065	3.67629	0.854891	3.25443	0	4.03618	2.40964	6.9631	4.8219	3.72634	4.788	9.18815	3.92147	6.99875	2.96568	Gm38293	1	180591062	180596221	-	600	lncRNA	predicted gene, 38293 [Source:MGI Symbol;Acc:MGI:5611521]	-	5	4	1	3	0	4	2	6	6	4	5	9	4	6	3	0.42693	0.323264	0.0769786	0.284307	0	0.366457	0.20668	0.622091	0.436751	0.330901
ENSMUSG00000051076	92.3565	42.2774	118.83	83.5304	1092.32	108.977	44.5783	157.83	65.0956	101.543	122.573	80.6515	63.7239	450.253	45.4738	Vtcn1	3	100732775	100804238	+	2622	protein_coding	V-set domain containing T cell activation inhibitor 1 [Source:MGI Symbol;Acc:MGI:3039619]	-	97	46	139	77	1083	108	37	136	81	109	128	79	65	386	46	1.8953	0.850694	2.44852	1.66984	21.2775	2.26415	0.874962	3.22671	1.34923	2.0634
ENSMUSG00000038973	5.71278	3.67629	1.70978	7.59367	0	3.02713	0	1.16052	1.6073	0	0.9576	0	0.980368	0	1.97712	Cldnd2	7	43090206	43092758	+	721	protein_coding	claudin domain containing 2 [Source:MGI Symbol;Acc:MGI:1921526]	-	6	4	2	7	0	3	0	1	2	0	1	0	1	0	2	0.426338	0.269013	0.12812	0.552053	0	0.228718	0	0.0862816	0.121151	0
ENSMUSG00000023868	141.867	102.017	94.8929	49.9013	111.955	230.062	42.1686	211.214	160.73	389.403	223.121	382.839	260.778	145.807	333.145	Pde10a	17	8744204	9205480	+	12849	protein_coding	phosphodiesterase 10A [Source:MGI Symbol;Acc:MGI:1345143]	-	149	111	111	46	111	228	35	182	200	418	233	375	266	125	337	0.594094	0.418892	0.399002	0.203566	0.445018	0.975392	0.168896	0.881162	0.679821	1.61472
ENSMUSG00000020397	310.394	371.306	329.988	427.415	463.957	327.939	401.204	276.203	325.478	367.045	329.414	270.54	335.286	335.94	391.47	Med7	11	46327752	46333548	+	2871	protein_coding	mediator complex subunit 7 [Source:MGI Symbol;Acc:MGI:1913463]	-	326	404	386	394	460	325	333	238	405	394	344	265	342	288	396	5.81732	6.82333	6.20977	7.80334	8.2537	6.22249	7.19169	5.157	6.16106	6.81164
ENSMUSG00000073295	84.7395	58.8207	63.2619	44.4772	31.2667	90.814	27.7108	141.583	91.616	186.317	80.4384	192.951	154.898	38.4931	157.181	Nudt11	X	5959507	5967164	+	3036	protein_coding	nudix (nucleoside diphosphate linked moiety X)-type motif 11 [Source:MGI Symbol;Acc:MGI:1930957]	-	89	64	74	41	31	90	23	122	114	200	84	189	158	33	159	1.50185	1.02218	1.12577	0.767891	0.525998	1.6295	0.469728	2.49984	1.63997	3.26977
ENSMUSG00000026944	2266.07	1869.4	1658.49	1632.64	1738.83	1793.07	1837.35	2337.28	2175.48	2277.73	1942.97	2706.42	2353.86	1818.51	2315.21	Abca2	2	25318715	25338552	+	8346	protein_coding	ATP-binding cassette, sub-family A (ABC1), member 2 [Source:MGI Symbol;Acc:MGI:99606]	-	2380	2034	1940	1505	1724	1777	1525	2014	2707	2445	2029	2651	2401	1559	2342	14.6096	11.8174	10.736	10.2536	10.641	11.7037	11.3295	15.0119	14.1659	14.5408
ENSMUSG00000105514	5.71278	2.75722	3.41956	2.16962	1.0086	2.01809	0	5.80258	4.01825	5.58952	5.7456	8.16724	3.92147	2.33292	0	Gm42913	5	114253890	114255742	+	1853	TEC	predicted gene 42913 [Source:MGI Symbol;Acc:MGI:5663050]	-	6	3	4	2	1	2	0	5	5	6	6	8	4	2	0	0.165888	0.0785044	0.0997024	0.0613723	0.0278003	0.0593292	0	0.16786	0.11785	0.160718
ENSMUSG00000118060	9.52129	4.59537	5.12935	2.16962	3.02581	0	1.20482	10.4446	4.01825	12.1106	8.6184	26.5435	17.6466	9.33167	15.817	4933401L05Rik	18	83435779	83441604	-	1336	lncRNA	RIKEN cDNA 4933401L05 gene [Source:MGI Symbol;Acc:MGI:1918301]	-	10	5	6	2	3	0	1	9	5	13	9	26	18	8	16	0.38347	0.181473	0.207427	0.0851219	0.115675	0	0.0464102	0.419073	0.163455	0.482976
ENSMUSG00000050612	2.85639	0	0	1.08481	0	2.01809	0	1.16052	4.01825	3.72634	1.9152	9.18815	0.980368	5.83229	2.96568	Txndc2	17	65944502	65949163	-	1987	protein_coding	thioredoxin domain containing 2 (spermatozoa) [Source:MGI Symbol;Acc:MGI:2389312]	-	3	0	0	1	0	2	0	1	5	4	2	9	1	5	3	0.0773503	0	0	0.0286167	0	0.0553281	0	0.031308	0.109902	0.0999197
ENSMUSG00000108932	3.80852	1.83815	0.854891	8.67848	0	2.01809	7.22891	6.9631	4.8219	9.31586	9.576	19.3972	17.6466	1.16646	6.91993	Gm31463	8	8626522	8630342	+	1479	lncRNA	predicted gene, 31463 [Source:MGI Symbol;Acc:MGI:5590622]	-	4	2	1	8	0	2	6	6	6	10	10	19	18	1	7	0.138558	0.0655707	0.0312286	0.307567	0	0.074332	0.251538	0.252369	0.177181	0.335599
ENSMUSG00000040260	781.698	810.623	654.846	688.855	352.002	727.521	627.71	846.016	811.686	1182.18	1055.27	1638.55	1510.75	552.901	1216.92	Daam2	17	49763050	49871371	-	9769	protein_coding	dishevelled associated activator of morphogenesis 2 [Source:MGI Symbol;Acc:MGI:1923691]	-	821	882	766	635	349	721	521	729	1010	1269	1102	1605	1541	474	1231	4.30558	4.37791	3.62159	3.69608	1.84035	4.05694	3.3068	4.64228	4.51549	6.44764
ENSMUSG00000083692	29.516	23.8959	41.8897	18.4418	38.3269	21.1899	33.7349	30.1734	20.0912	13.9738	22.9824	22.4599	17.6466	25.6621	41.5196	Gm9575	16	50485371	50486709	-	1339	processed_pseudogene	predicted gene 9575 [Source:MGI Symbol;Acc:MGI:3779984]	-	31	26	49	17	38	21	28	26	25	15	24	22	18	22	42	1.1861	0.941545	1.69019	0.721915	1.46193	0.86209	1.29657	1.20794	0.815442	0.556032
ENSMUSG00000036964	12.3777	17.4624	24.7918	8.67848	4.03441	25.2261	6.02409	45.2601	31.3423	11.179	26.8128	27.5644	22.5485	19.8298	18.7827	Trim17	11	58845511	58863924	+	3736	protein_coding	tripartite motif-containing 17 [Source:MGI Symbol;Acc:MGI:1861440]	-	13	19	29	8	4	25	5	39	39	12	28	27	23	17	19	0.178269	0.246601	0.358519	0.121759	0.055154	0.36783	0.0829819	0.649399	0.455923	0.159428
ENSMUSG00000000374	1799.52	1889.62	1766.2	1800.79	1715.63	1753.72	1892.77	2000.73	1775.26	2119.36	1915.2	2100	2134.26	1973.65	2060.16	Trappc10	10	78022559	78080475	-	8128	protein_coding	trafficking protein particle complex 10 [Source:MGI Symbol;Acc:MGI:1336209]	-	1890	2056	2066	1660	1701	1738	1571	1724	2209	2275	2000	2057	2177	1692	2084	11.9129	12.2656	11.74	11.6129	10.7806	11.7538	11.9843	13.1949	11.8699	13.8927
ENSMUSG00000023953	309.442	275.722	332.553	304.832	282.409	420.772	297.59	275.042	280.474	279.476	234.612	236.85	312.738	290.448	342.042	Polh	17	46482281	46513571	-	5950	protein_coding	polymerase (DNA directed), eta (RAD 30 related) [Source:MGI Symbol;Acc:MGI:1891457]	-	325	300	389	281	280	417	247	237	349	300	245	232	319	249	346	2.79837	2.44485	3.01963	2.68539	2.42418	3.85241	2.57395	2.47791	2.56178	2.50261
ENSMUSG00000029084	897.858	1018.33	1319.1	1377.71	839.157	959.601	873.493	631.321	899.284	821.659	809.172	681.965	648.024	1083.64	814.575	Cd38	5	44025895	44069717	+	3890	protein_coding	CD38 antigen [Source:MGI Symbol;Acc:MGI:107474]	-	943	1108	1543	1270	832	951	725	544	1119	882	845	668	661	929	824	12.4194	13.8114	18.3205	18.564	11.0179	13.4383	11.556	8.69967	12.5636	11.254
ENSMUSG00000108166	0.952129	1.83815	0	0	4.03441	0	4.81927	0	0	0	0	1.02091	0	0	3.95425	Gm44017	6	134666822	134668265	+	740	lncRNA	predicted gene, 44017 [Source:MGI Symbol;Acc:MGI:5690409]	-	1	2	0	0	4	0	4	0	0	0	0	1	0	0	4	0.069232	0.131053	0	0	0.278453	0	0.335157	0	0	0
ENSMUSG00000085368	3.80852	1.83815	0.854891	0	0	2.01809	0	19.7288	8.03649	10.2474	5.7456	1.02091	0.980368	1.16646	5.93137	Gm16188	4	149860709	149867789	+	420	lncRNA	predicted gene 16188 [Source:MGI Symbol;Acc:MGI:3802067]	-	4	2	1	0	0	2	0	17	10	11	6	1	1	1	6	0.487921	0.230903	0.109969	0	0	0.261755	0	2.51799	1.03988	1.29997
ENSMUSG00000116947	1.90426	0.919074	0.854891	0	1.0086	0	2.40964	3.48155	0.803649	2.79476	4.788	5.10453	0.980368	2.33292	0	2410003I16Rik	16	93811682	93815012	+	2263	lncRNA	RIKEN cDNA 2410003I16 gene [Source:MGI Symbol;Acc:MGI:3026974]	-	2	1	1	0	1	0	2	3	1	3	5	5	1	2	0	0.0452776	0.0214271	0.0204097	0	0.0227635	0	0.0547981	0.0824689	0.0192996	0.0658
ENSMUSG00000033590	2413.65	3241.57	2191.09	3847.82	2661.7	2509.49	3963.85	3661.43	2936.54	4064.51	3902.22	4401.12	4371.46	3316.24	3410.54	Myo5c	9	75139302	75212733	+	9697	protein_coding	myosin VC [Source:MGI Symbol;Acc:MGI:2442485]	-	2535	3527	2563	3547	2639	2487	3290	3155	3654	4363	4075	4311	4459	2843	3450	13.393	17.6367	12.2077	20.799	14.0193	14.0978	21.0368	20.2402	16.4575	22.3325
ENSMUSG00000049792	937.847	744.45	860.875	597.731	645.506	675.051	715.662	741.57	784.362	619.505	523.807	495.139	497.047	579.73	773.055	Bag5	12	111675922	111679691	-	2508	protein_coding	BCL2-associated athanogene 5 [Source:MGI Symbol;Acc:MGI:1917619]	-	985	810	1007	551	640	669	594	639	976	665	547	485	507	497	782	20.1209	15.6605	18.5448	12.4923	13.1455	14.6626	14.6852	15.8499	16.9964	13.1608
ENSMUSG00000032611	8.56916	20.2196	16.2429	9.76329	4.03441	7.06331	7.22891	8.12361	11.2511	5.58952	3.8304	2.04181	6.86258	2.33292	16.8055	1700102P08Rik	9	108270004	108288133	+	1236	protein_coding	RIKEN cDNA 1700102P08 gene [Source:MGI Symbol;Acc:MGI:2148248]	-	9	22	19	9	4	7	6	7	14	6	4	2	7	2	17	0.373046	0.863083	0.709997	0.414039	0.166712	0.31131	0.300991	0.352317	0.494701	0.240947
ENSMUSG00000103062	2.85639	0.919074	0	0	1.0086	0	4.81927	6.9631	4.01825	1.86317	7.6608	1.02091	3.92147	2.33292	0.988562	Gm37200	9	103920804	103922975	-	2172	TEC	predicted gene, 37200 [Source:MGI Symbol;Acc:MGI:5610428]	-	3	1	0	0	1	0	4	6	5	2	8	1	4	2	1	0.070762	0.0223248	0	0	0.0237173	0	0.114188	0.171848	0.100541	0.0457045
ENSMUSG00000030162	420.841	326.271	245.354	371.005	409.493	585.246	254.217	505.985	530.409	555.225	355.269	497.181	709.787	482.914	475.498	Olr1	6	129462207	129484128	-	3572	protein_coding	oxidized low density lipoprotein (lectin-like) receptor 1 [Source:MGI Symbol;Acc:MGI:1261434]	-	442	355	287	342	406	580	211	436	660	596	371	487	724	414	481	6.33942	4.81909	3.71101	5.44418	5.85516	8.92545	3.66261	7.59327	8.06986	8.28178
ENSMUSG00000112944	0.952129	5.51444	8.54891	0	1.0086	1.00904	0	0	0	0	0	0	0	0	0	Gm48885	13	32279262	32283158	-	3897	TEC	predicted gene, 48885 [Source:MGI Symbol;Acc:MGI:6098643]	-	1	6	10	0	1	1	0	0	0	0	0	0	0	0	0	0.0131464	0.0746567	0.11852	0	0.0132189	0.0141053	0	0	0	0
ENSMUSG00000060459	90.4523	863.929	377.862	540.236	696.944	1207.83	1193.97	341.192	229.04	1761.63	1449.81	3593.59	3018.55	1918.82	1206.05	Kng2	16	22804604	22848232	-	2734	protein_coding	kininogen 2 [Source:MGI Symbol;Acc:MGI:3027157]	-	95	940	442	498	691	1197	991	294	285	1891	1514	3520	3079	1645	1220	1.78018	16.6716	7.46698	10.3573	13.0198	24.0663	22.4748	6.68964	4.55281	34.3306
ENSMUSG00000091366	13.3298	5.51444	9.4038	8.67848	6.05161	11.0995	7.22891	1.16052	5.62555	7.45269	2.8728	6.12543	4.90184	1.16646	3.95425	Gm17040	9	107169634	107174391	-	1150	transcribed_processed_pseudogene	predicted gene 17040 [Source:MGI Symbol;Acc:MGI:4937867]	-	14	6	11	8	6	11	6	1	7	8	3	6	5	1	4	0.62369	0.252989	0.44179	0.395558	0.268768	0.525786	0.323499	0.0540948	0.265848	0.345288
ENSMUSG00000014773	892.145	866.686	844.632	571.695	326.787	588.273	355.421	440.996	689.531	366.113	322.711	347.108	518.615	279.95	556.56	Dll1	17	15587616	15597134	-	4219	protein_coding	delta like canonical Notch ligand 1 [Source:MGI Symbol;Acc:MGI:104659]	-	937	943	988	527	324	583	295	380	858	393	337	340	529	240	563	11.3781	10.838	10.816	7.10262	3.95603	7.59579	4.33543	5.60309	8.88201	4.62351
ENSMUSG00000058192	194.234	203.115	181.237	214.792	163.394	189.7	192.771	203.09	240.291	297.176	218.333	248.08	281.366	152.806	203.644	Zfp846	9	20492587	20516705	+	13778	protein_coding	zinc finger protein 846 [Source:MGI Symbol;Acc:MGI:1924012]	zf-C2H2	204	221	212	198	162	188	160	175	299	319	228	243	287	131	206	0.758547	0.777776	0.710675	0.81714	0.605694	0.750042	0.720036	0.790143	0.947804	1.14919
ENSMUSG00000022667	122.825	147.052	132.508	120.414	137.17	263.361	101.205	190.325	156.712	311.15	194.393	243.996	322.541	209.963	262.957	Cd200r1	16	44586099	44615341	+	3348	protein_coding	CD200 receptor 1 [Source:MGI Symbol;Acc:MGI:1889024]	-	129	160	155	111	136	261	84	164	195	334	203	239	329	180	266	1.97398	2.3173	2.13829	1.88519	2.09256	4.28518	1.55566	3.04728	2.5438	4.95165
ENSMUSG00000033295	14941.8	16516.7	10775	18759.6	13022.1	15490.9	23869.9	20457.6	16278.7	24742	23013	29916.6	26294.5	16836.7	22236.7	Ptprf	4	118065410	118148602	-	9148	protein_coding	protein tyrosine phosphatase, receptor type, F [Source:MGI Symbol;Acc:MGI:102695]	-	15693	17971	12604	17293	12911	15352	19812	17628	20256	26559	24032	29304	26821	14434	22494	87.8857	95.2564	63.6361	107.488	72.7039	92.2471	134.283	119.876	96.7077	144.103
ENSMUSG00000074240	2.85639	1.83815	0	5.42405	42.3613	4.03618	1.20482	3.48155	0	0	1.9152	0	0	2.33292	0	Cib3	8	72958179	72966840	-	2087	protein_coding	calcium and integrin binding family member 3 [Source:MGI Symbol;Acc:MGI:2685953]	-	3	2	0	5	42	4	1	3	0	0	2	0	0	2	0	0.073644	0.0464682	0	0.136228	1.0367	0.105354	0.0297097	0.0894237	0	0
ENSMUSG00000054850	33.3245	25.7341	11.9685	9.76329	13.1118	26.2352	14.4578	46.4206	21.6985	58.6899	26.8128	40.8362	28.4307	17.4969	30.6454	Smim10l2a	X	55419946	55423159	+	2393	protein_coding	small integral membrane protein 10 like 2A [Source:MGI Symbol;Acc:MGI:2443645]	-	35	28	14	9	13	26	12	40	27	63	28	40	29	15	31	0.749314	0.567366	0.270213	0.213854	0.27985	0.597234	0.310927	1.03985	0.492782	1.30673
ENSMUSG00000027088	303.729	302.375	446.253	362.327	410.501	384.446	425.301	308.697	306.994	362.387	298.771	309.334	321.561	348.771	368.733	Phospho2	2	69619967	69630349	+	4335	protein_coding	phosphatase, orphan 2 [Source:MGI Symbol;Acc:MGI:1920623]	-	319	329	522	334	407	381	353	266	382	389	312	303	328	299	373	3.76999	3.68006	5.56164	4.38102	4.83648	4.83114	5.049	3.81721	3.84865	4.45399
ENSMUSG00000067786	204.708	399.797	215.433	372.09	414.536	363.256	534.939	355.118	249.935	548.704	501.782	785.076	628.416	662.548	398.39	Nnat	2	157401998	157404442	+	1829	protein_coding	neuronatin [Source:MGI Symbol;Acc:MGI:104716]	-	215	435	252	343	411	360	444	306	311	589	524	769	641	568	403	6.02231	11.5325	6.36368	10.6635	11.5758	10.8194	15.0518	10.4079	7.42643	15.9842
ENSMUSG00000097789	51.415	55.1444	41.8897	24.9506	33.2839	94.8502	15.6626	116.052	86.7941	155.575	77.5656	124.55	149.016	39.6596	142.353	Gm2115	7	84178162	84232739	+	7340	protein_coding	predicted gene 2115 [Source:MGI Symbol;Acc:MGI:3780284]	-	54	60	49	23	33	94	13	100	108	167	81	122	152	34	144	0.376909	0.396372	0.308334	0.178176	0.231602	0.703956	0.109816	0.847535	0.64263	1.1293
ENSMUSG00000078783	69.5054	17.4624	59.8424	14.1025	13.1118	17.1538	9.63855	81.2361	15.2693	15.837	15.3216	6.12543	16.6663	11.6646	15.817	Gm9733	3	15361611	15397362	-	618	protein_coding	predicted gene 9733 [Source:MGI Symbol;Acc:MGI:3780136]	-	73	19	70	13	13	17	8	70	19	17	16	6	17	10	16	6.05164	1.49078	5.23155	1.19611	1.08363	1.51208	0.802642	7.04633	1.34276	1.36537
ENSMUSG00000000247	0	3.67629	0.854891	6.50886	5.04301	3.02713	3.61445	4.64206	2.41095	13.9738	1.9152	10.2091	18.627	11.6646	6.91993	Lhx2	2	38229293	38259745	+	4393	protein_coding	LIM homeobox protein 2 [Source:MGI Symbol;Acc:MGI:96785]	Homeobox	0	4	1	6	5	3	3	4	3	15	2	10	19	10	7	0	0.0441517	0.0105138	0.0776619	0.0586318	0.0375382	0.0423429	0.0566438	0.0298259	0.16948
ENSMUSG00000021384	77.1225	87.312	67.5364	79.1912	59.5075	141.266	55.4216	62.6679	81.9722	61.4847	62.244	53.0871	37.254	45.4919	77.1078	Susd3	13	49384166	49402182	-	2837	protein_coding	sushi domain containing 3 [Source:MGI Symbol;Acc:MGI:1913579]	-	81	95	79	73	59	140	46	54	102	66	65	52	38	39	78	1.46273	1.62372	1.28614	1.46312	1.07131	2.71258	1.00535	1.1841	1.57027	1.15471
ENSMUSG00000086938	48.5586	32.1676	38.4701	40.138	62.5333	47.4251	38.5542	71.952	72.3285	59.6215	55.5408	56.1498	46.0773	36.1602	36.5768	4930481A15Rik	19	5456768	5472875	+	2652	lncRNA	RIKEN cDNA 4930481A15 gene [Source:MGI Symbol;Acc:MGI:1922181]	-	51	35	45	37	62	47	32	62	90	64	58	55	47	31	37	0.985224	0.639945	0.783719	0.793315	1.20432	0.974178	0.748164	1.45436	1.48219	1.19783
ENSMUSG00000042474	147.58	148.89	283.824	343.885	118.006	387.473	168.675	113.731	141.442	137.875	270.043	81.6724	108.821	83.985	143.341	Fcmr	1	130793406	130808528	+	1736	protein_coding	Fc fragment of IgM receptor [Source:MGI Symbol;Acc:MGI:1916419]	-	155	162	332	317	117	384	140	98	176	148	282	80	111	72	145	4.57426	4.52495	8.83303	10.3831	3.47185	12.1589	5.00033	3.5118	4.42789	4.23156
ENSMUSG00000081434	10.4734	2.75722	4.27445	0	3.02581	1.00904	24.0964	0	0	1.86317	2.8728	2.04181	0	1.16646	0	Gm14165	2	152195535	152196486	+	952	processed_pseudogene	predicted gene 14165 [Source:MGI Symbol;Acc:MGI:3650537]	-	11	3	5	0	3	1	20	0	0	2	3	2	0	1	0	0.591962	0.152803	0.24258	0	0.162334	0.05774	1.30261	0	0	0.104275
ENSMUSG00000029851	258.027	205.873	257.322	239.743	354.019	199.791	293.976	199.609	204.931	142.533	199.181	173.554	235.288	199.464	166.078	Tcaf2	6	42599950	42622188	-	4778	protein_coding	TRPM8 channel-associated factor 2 [Source:MGI Symbol;Acc:MGI:2385258]	-	271	224	301	221	351	198	244	172	255	153	208	170	240	171	168	2.90577	2.27327	2.90966	2.63005	3.7843	2.27789	3.16639	2.23942	2.33092	1.5894
ENSMUSG00000027322	761.703	641.513	322.294	522.879	603.144	764.856	479.518	820.485	872.763	842.154	676.065	1048.47	1169.58	859.68	1090.38	Siglec1	2	130911140	130928685	-	7143	protein_coding	sialic acid binding Ig-like lectin 1, sialoadhesin [Source:MGI Symbol;Acc:MGI:99668]	-	800	698	377	482	598	758	398	707	1086	904	706	1027	1193	737	1103	5.73783	4.7383	2.43771	3.83693	4.31266	5.83314	3.4548	6.15733	6.64022	6.28169
ENSMUSG00000054517	534.145	533.982	547.13	416.567	501.275	457.097	416.867	431.712	534.427	393.129	346.651	344.045	406.853	422.258	470.555	Trim65	11	116012672	116021954	-	5883	protein_coding	tripartite motif-containing 65 [Source:MGI Symbol;Acc:MGI:2442815]	-	561	581	640	384	497	453	346	372	665	422	362	337	415	362	476	4.88543	4.78879	5.02461	3.71151	4.35193	4.23266	3.64668	3.93367	4.93692	3.56043
ENSMUSG00000000049	6.6649	4.59537	4.27445	2.16962	2.0172	5.04522	1.20482	2.32103	2.41095	1.86317	0	2.04181	0.980368	0	2.96568	Apoh	11	108234180	108305222	+	1594	protein_coding	apolipoprotein H [Source:MGI Symbol;Acc:MGI:88058]	-	7	5	5	2	2	5	1	2	3	2	0	2	1	0	3	0.224982	0.1521	0.144878	0.0713443	0.0646347	0.172423	0.0388984	0.078054	0.082199	0.0622774
ENSMUSG00000027652	2817.35	2729.65	2715.13	2863.9	2819.04	2507.48	2463.85	2973.24	2964.66	3192.55	2592.22	3030.05	3146	3658.01	3073.44	Ralgapb	2	158251768	158341173	+	12992	protein_coding	Ral GTPase activating protein, beta subunit (non-catalytic) [Source:MGI Symbol;Acc:MGI:2444531]	-	2959	2970	3176	2640	2795	2485	2045	2562	3689	3427	2707	2968	3209	3136	3109	11.6683	11.0848	11.2908	11.5544	11.0823	10.5139	9.75972	12.2675	12.4013	13.0926
ENSMUSG00000033721	393.229	329.947	420.606	276.627	251.142	267.397	200	254.153	376.912	201.223	207.799	158.24	210.779	186.633	332.157	Vav3	3	109247969	109593014	+	6005	protein_coding	vav 3 oncogene [Source:MGI Symbol;Acc:MGI:1888518]	-	413	359	492	255	249	265	166	219	469	216	217	155	215	160	336	3.52351	2.89888	3.78419	2.4146	2.13605	2.42575	1.71402	2.26874	3.41109	1.78538
ENSMUSG00000028167	11.4256	12.867	14.5331	15.1873	22.1893	14.1266	20.4819	18.5683	15.2693	16.7685	33.516	18.3763	25.4896	25.6621	8.89705	Bdh2	3	134986982	135010187	+	4250	protein_coding	3-hydroxybutyrate dehydrogenase, type 2 [Source:MGI Symbol;Acc:MGI:1917022]	-	12	14	17	14	22	14	17	16	19	18	35	18	26	22	9	0.144654	0.15973	0.184749	0.187308	0.26666	0.181073	0.248016	0.234199	0.195253	0.210219
ENSMUSG00000007888	987.358	1323.47	783.935	2004.73	1829.6	1277.45	2821.68	1702.48	948.306	2389.52	2248.44	4144.88	2843.07	3049.12	1510.52	Crlf1	8	70945808	70956731	+	1644	protein_coding	cytokine receptor-like factor 1 [Source:MGI Symbol;Acc:MGI:1340030]	-	1037	1440	917	1848	1814	1266	2342	1467	1180	2565	2348	4060	2900	2614	1528	32.3158	42.4726	25.7625	63.9172	56.8407	42.3297	88.3294	55.5114	31.3483	77.4416
ENSMUSG00000035093	5250.04	5236.88	4986.58	5972.97	3220.47	5199.61	6706.02	6967.74	6045.05	8132.75	6496.36	8593.98	8459.6	5050.77	7472.54	Secisbp2l	2	125578906	125624790	-	8222	protein_coding	SECIS binding protein 2-like [Source:MGI Symbol;Acc:MGI:1917604]	-	5514	5698	5833	5506	3193	5153	5566	6004	7522	8730	6784	8418	8629	4330	7559	34.358	33.6042	32.7669	38.0782	20.0053	34.4506	41.9745	45.4273	39.9567	52.7018
ENSMUSG00000073542	282.782	227.011	201.754	357.987	235.004	295.65	324.096	192.646	216.182	281.339	247.061	179.679	234.308	191.299	267.9	Cep76	18	67750870	67774406	-	3789	protein_coding	centrosomal protein 76 [Source:MGI Symbol;Acc:MGI:1923401]	-	297	247	236	330	233	293	269	166	269	302	258	176	239	164	271	4.01578	3.16097	2.87679	4.9523	3.16778	4.25066	4.40198	2.72544	3.10071	3.95614
ENSMUSG00000025728	1898.55	1757.27	1637.12	1824.65	1659.15	1788.03	2067.47	2004.21	1734.28	2016.88	2068.42	2335.83	2165.63	1908.33	1921.76	Pigq	17	26145395	26163910	-	6052	protein_coding	phosphatidylinositol glycan anchor biosynthesis, class Q [Source:MGI Symbol;Acc:MGI:1333114]	-	1994	1912	1915	1682	1645	1772	1716	1727	2158	2165	2160	2288	2209	1636	1944	16.8797	15.3192	14.6147	15.8032	14.002	16.0945	17.5808	17.752	15.5735	17.7561
ENSMUSG00000097174	14.2819	12.867	2.56467	14.1025	17.1462	10.0904	10.8434	22.0498	11.2511	13.9738	22.9824	24.5017	27.4503	20.9963	19.7712	Gm4890	8	80021649	80059059	+	4503	lncRNA	predicted gene 4890 [Source:MGI Symbol;Acc:MGI:3779445]	-	15	14	3	13	17	10	9	19	14	15	24	24	28	18	20	0.170658	0.150756	0.0307709	0.164157	0.194478	0.122071	0.123926	0.262485	0.135787	0.16534
ENSMUSG00000046085	21.899	21.1387	23.9369	5.42405	6.05161	8.07236	8.43373	6.9631	10.4474	9.31586	4.788	8.16724	1.96074	1.16646	6.91993	4931422A03Rik	2	103797288	103858706	-	1602	protein_coding	RIKEN cDNA 4931422A03 gene [Source:MGI Symbol;Acc:MGI:1918236]	-	23	23	28	5	6	8	7	6	13	10	5	8	2	1	7	0.735536	0.696167	0.807266	0.17747	0.192936	0.274499	0.270929	0.232993	0.354417	0.309832
ENSMUSG00000102752	236.128	326.271	241.934	222.386	354.019	296.659	255.421	330.747	297.35	287.86	367.718	376.714	374.501	349.938	332.157	Gm7694	1	170125768	170133901	-	3827	protein_coding	predicted gene 7694 [Source:MGI Symbol;Acc:MGI:3649135]	-	248	355	283	205	351	294	212	285	370	309	384	369	382	300	336	3.31995	4.49799	3.41546	3.04588	4.72469	4.22282	3.43477	4.63276	4.22257	4.00764
ENSMUSG00000032312	1860.46	1929.14	1873.07	1947.23	2213.88	2294.57	2013.25	1665.34	1807.41	1747.66	1782.09	1568.11	1446.04	2131.12	1748.77	Csk	9	57533929	57560914	-	3737	protein_coding	c-src tyrosine kinase [Source:MGI Symbol;Acc:MGI:88537]	-	1954	2099	2191	1795	2195	2274	1671	1435	2249	1876	1861	1536	1475	1827	1769	26.788	27.2356	27.0795	27.3124	30.2577	33.4488	27.7251	23.8881	26.2845	24.9172
ENSMUSG00000076670	0	1.83815	0	55.3253	22.1893	24.2171	2.40964	0	1.6073	8.38427	2.8728	4.08362	5.88221	2.33292	14.8284	Ighv3-5	12	114226272	114226707	-	353	IG_V_gene	immunoglobulin heavy variable 3-5 [Source:MGI Symbol;Acc:MGI:3648045]	-	0	2	0	51	22	24	2	0	2	9	3	4	6	2	15	0	0.274728	0	8.21511	3.2105	3.73723	0.351298	0	0.247451	1.26548
ENSMUSG00000058486	605.554	775.698	475.319	599.9	475.052	861.724	718.072	865.745	807.668	1124.42	679.896	1022.95	909.782	639.219	847.197	Wdr91	6	34857361	34887811	-	4652	protein_coding	WD repeat domain 91 [Source:MGI Symbol;Acc:MGI:2141558]	-	636	844	556	553	471	854	596	746	1005	1207	710	1002	928	548	857	7.00416	8.79733	5.52022	6.75932	5.21561	10.0909	7.94377	9.97592	9.43539	12.8782
ENSMUSG00000117430	2.85639	1.83815	0	2.16962	1.0086	3.02713	1.20482	0	1.6073	0	0.9576	0	0	0	3.95425	Gm49968	18	12046188	12048960	+	2773	TEC	predicted gene, 49968 [Source:MGI Symbol;Acc:MGI:6275235]	-	3	2	0	2	1	3	1	0	2	0	1	0	0	0	4	0.0554255	0.0349726	0	0.0410108	0.0185769	0.0594682	0.0223599	0	0.0315002	0
ENSMUSG00000040111	771.225	661.733	637.749	328.698	552.714	706.331	318.072	695.149	954.736	1045.24	637.761	886.146	1322.52	409.427	673.21	Gramd1b	9	40204529	40442679	-	10452	protein_coding	GRAM domain containing 1B [Source:MGI Symbol;Acc:MGI:1925037]	-	810	720	746	303	548	700	264	599	1188	1122	666	868	1349	351	681	3.97031	3.34027	3.29656	1.64839	2.70088	3.68139	1.56612	3.56518	4.96422	5.32822
ENSMUSG00000027962	1372.97	2707.59	1757.66	4113.6	2563.87	1976.72	2586.74	981.797	1610.51	1157.03	2313.56	1311.86	1113.7	2057.63	1094.34	Vcam1	3	115903598	115923337	-	8870	protein_coding	vascular cell adhesion molecule 1 [Source:MGI Symbol;Acc:MGI:98926]	-	1442	2946	2056	3792	2542	1959	2147	846	2004	1242	2416	1285	1136	1764	1107	8.32875	16.1049	10.7058	24.3087	14.7631	12.1402	15.0082	5.93336	9.86751	6.95003
ENSMUSG00000031790	3838.03	3927.2	2875.85	2795.56	5305.25	5020	3421.68	5686.53	3999.76	7026.95	4955.58	8409.2	6669.45	4790.64	7035.59	Mmp15	8	96078896	96101708	+	5397	protein_coding	matrix metallopeptidase 15 [Source:MGI Symbol;Acc:MGI:109320]	-	4031	4273	3364	2577	5260	4975	2840	4900	4977	7543	5175	8237	6803	4107	7117	38.2647	38.3909	28.7889	27.1506	50.2062	50.6704	32.6277	56.4803	40.2762	69.3714
ENSMUSG00000035042	257.075	203.115	298.357	125.838	78.671	601.391	86.7469	170.596	274.848	180.728	100.548	76.5679	47.0577	58.3229	429.036	Ccl5	11	83416604	83421344	-	960	protein_coding	chemokine (C-C motif) ligand 5 [Source:MGI Symbol;Acc:MGI:98262]	-	270	221	349	116	78	596	72	147	342	194	105	75	48	50	434	14.4089	11.1627	16.791	6.87076	4.1855	34.1263	4.6503	9.52576	15.5592	10.0304
ENSMUSG00000111258	2.85639	7.35259	0	0	2.0172	9.0814	2.40964	2.32103	7.23285	17.7001	4.788	4.08362	9.80368	15.164	0	Gm34397	9	100266255	100273960	-	1302	lncRNA	predicted gene, 34397 [Source:MGI Symbol;Acc:MGI:5593556]	-	3	8	0	0	2	9	2	2	9	19	5	4	10	13	0	0.118045	0.297939	0	0	0.0791304	0.379966	0.0952443	0.0955592	0.301901	0.724322
ENSMUSG00000075502	17.1383	10.1098	8.54891	22.781	20.172	19.1718	24.0964	6.9631	8.03649	16.7685	9.576	8.16724	15.6859	10.4981	15.817	Kbtbd6	14	79689275	79692258	+	2984	protein_coding	kelch repeat and BTB (POZ) domain containing 6 [Source:MGI Symbol;Acc:MGI:3643058]	-	18	11	10	21	20	19	20	6	10	18	10	8	16	9	16	0.309038	0.178748	0.154783	0.400164	0.345267	0.35	0.415577	0.125085	0.146364	0.299407
ENSMUSG00000109724	75.2182	45.0346	65.8266	64.0038	118.006	189.7	61.4457	8.12361	48.219	62.4163	67.9896	55.1289	54.9006	46.6583	62.2794	Gm18194	7	12529650	12533091	-	3442	transcribed_processed_pseudogene	predicted gene, 18194 [Source:MGI Symbol;Acc:MGI:5010379]	-	79	49	77	59	117	188	51	7	60	67	71	54	56	40	63	1.17586	0.690293	1.03324	0.974673	1.75105	3.00235	0.918712	0.126515	0.761332	0.966168
ENSMUSG00000003929	246.601	227.011	308.616	229.98	223.91	207.863	202.409	293.611	285.296	231.033	267.17	272.582	294.111	257.787	216.495	Zfp81	17	33548316	33577852	-	6790	protein_coding	zinc finger protein 81 [Source:MGI Symbol;Acc:MGI:1890752]	zf-C2H2	259	247	361	212	222	206	168	253	355	248	279	267	300	221	219	1.9542	1.76391	2.45561	1.77535	1.68425	1.66767	1.53412	2.31795	2.28345	1.81289
ENSMUSG00000113841	10.4734	14.7052	18.8076	13.0177	11.0946	12.1085	10.8434	13.9262	8.84014	4.65793	3.8304	15.3136	6.86258	3.49938	14.8284	Gm48701	13	62597131	62599423	-	2293	TEC	predicted gene, 48701 [Source:MGI Symbol;Acc:MGI:6098338]	-	11	16	22	12	11	12	9	12	11	5	4	15	7	3	15	0.245769	0.338348	0.443139	0.297574	0.247123	0.287668	0.243365	0.32556	0.209518	0.108232
ENSMUSG00000032673	199.947	181.058	210.303	190.927	256.185	190.709	237.349	172.917	187.25	163.028	210.672	183.763	176.466	185.467	227.369	Prorsd1	11	29461757	29465033	-	2128	protein_coding	prolyl-tRNA synthetase domain containing 1 [Source:MGI Symbol;Acc:MGI:1915189]	-	210	197	246	176	254	189	197	149	233	175	220	180	180	159	230	5.05576	4.48893	5.3393	4.70282	6.14874	4.88207	5.74004	4.3558	4.78209	4.08183
ENSMUSG00000031516	903.571	759.155	844.632	614.003	815.959	668.996	632.53	699.791	754.627	553.362	610.949	559.456	591.162	668.381	716.707	Dctn6	8	34557574	34575950	-	2853	protein_coding	dynactin 6 [Source:MGI Symbol;Acc:MGI:1343154]	-	949	826	988	566	809	663	525	603	939	594	638	548	603	573	725	17.0413	14.0387	15.9947	11.2806	14.6073	12.774	11.4098	13.1483	14.3747	10.3341
ENSMUSG00000027835	1005.45	953.079	1040.4	1073.96	1264.79	1058.49	1125.3	808.88	978.845	983.755	923.126	835.101	975.467	1108.14	1027.12	Pdcd10	3	75423797	75464163	-	2939	protein_coding	programmed cell death 10 [Source:MGI Symbol;Acc:MGI:1928396]	-	1056	1037	1217	990	1254	1049	934	697	1218	1056	964	818	995	950	1039	18.4078	17.1091	19.1255	19.1537	21.9797	19.6196	19.7046	14.7532	18.1001	17.8342
ENSMUSG00000098470	60.9363	68.9305	23.0821	43.3924	17.1462	231.071	38.5542	38.297	35.3606	53.1004	69.9048	46.9616	32.3522	32.6608	295.58	C1rb	6	124547253	124558130	+	2429	protein_coding	complement component 1, r subcomponent B [Source:MGI Symbol;Acc:MGI:3779804]	-	64	75	27	40	17	229	32	33	44	57	73	46	33	28	299	1.34987	1.49721	0.513402	0.936376	0.360534	5.18229	0.816851	0.845162	0.79115	1.16476
ENSMUSG00000090952	38.0852	41.3583	31.631	40.138	37.3183	28.2532	39.759	31.3339	37.7715	29.8108	24.8976	31.6481	11.7644	26.8285	45.4738	Gm17251	17	33978946	33980845	+	1900	lncRNA	predicted gene, 17251 [Source:MGI Symbol;Acc:MGI:4936885]	-	40	45	37	37	37	28	33	27	47	32	26	31	12	23	46	1.07856	1.14844	0.899434	1.1073	1.00317	0.810062	1.07691	0.884023	1.08038	0.83596
ENSMUSG00000050377	1.90426	19.3005	17.9527	5.42405	1.0086	9.0814	3.61445	2.32103	4.01825	3.72634	1.9152	4.08362	1.96074	3.49938	2.96568	Il31ra	13	112656432	112730894	-	5673	protein_coding	interleukin 31 receptor A [Source:MGI Symbol;Acc:MGI:2180511]	-	2	21	21	5	1	9	3	2	5	4	2	4	2	3	3	0.0180616	0.179496	0.170973	0.0501158	0.00908054	0.0872054	0.032789	0.0219316	0.0384938	0.0349974
ENSMUSG00000018820	966.411	1045.91	825.825	868.933	902.699	884.932	986.746	989.92	1005.37	1018.22	962.388	1124.02	995.074	1104.64	989.55	Zfyve27	19	42152390	42183029	+	8623	protein_coding	zinc finger, FYVE domain containing 27 [Source:MGI Symbol;Acc:MGI:1919602]	-	1015	1138	966	801	895	877	819	853	1251	1093	1005	1101	1015	947	1001	6.0304	6.39929	5.17416	5.28192	5.34674	5.59056	5.88906	6.15381	6.33625	6.29145
ENSMUSG00000091534	0.952129	3.67629	0.854891	4.33924	1.0086	5.04522	0	11.6052	4.8219	8.38427	2.8728	2.04181	5.88221	3.49938	2.96568	Gm17195	12	79210182	79210609	-	428	processed_pseudogene	predicted gene 17195 [Source:MGI Symbol;Acc:MGI:4938022]	-	1	4	1	4	1	5	0	10	6	9	3	2	6	3	3	0.1197	0.453173	0.107914	0.531415	0.12036	0.642155	0	1.45348	0.612267	1.04373
ENSMUSG00000024940	3741.87	4738.74	3121.21	4050.68	4429.78	3322.78	4724.09	3822.74	4108.26	4744.57	4806.19	6485.81	5455.75	5105.59	4341.76	Ltbp3	19	5790932	5808560	+	9069	protein_coding	latent transforming growth factor beta binding protein 3 [Source:MGI Symbol;Acc:MGI:1101355]	-	3930	5156	3651	3734	4392	3293	3921	3294	5112	5093	5019	6353	5565	4377	4392	22.2009	27.5678	18.594	23.4117	24.9475	19.9593	26.8076	22.5953	24.6187	27.8743
ENSMUSG00000110134	0	0.919074	0	0	0	0	2.40964	4.64206	1.6073	2.79476	3.8304	4.08362	2.94111	1.16646	3.95425	Gm45334	8	92959753	92974587	+	1227	lncRNA	predicted gene 45334 [Source:MGI Symbol;Acc:MGI:5791170]	-	0	1	0	0	0	0	2	4	2	3	4	4	3	1	4	0	0.0395188	0	0	0	0	0.101066	0.202801	0.07119	0.121357
ENSMUSG00000058571	91.4044	103.855	183.802	316.765	339.899	185.664	165.06	208.893	211.36	342.824	258.552	398.153	304.895	292.781	145.319	Gpc6	14	117162727	118213956	+	6425	protein_coding	glypican 6 [Source:MGI Symbol;Acc:MGI:1346322]	-	96	113	215	292	337	184	137	180	263	368	270	390	311	251	147	0.765485	0.852812	1.54556	2.58421	2.70197	1.57419	1.32211	1.74282	1.78779	2.84291
ENSMUSG00000097888	7.61703	7.35259	6.83913	2.16962	2.0172	10.0904	4.81927	2.32103	4.01825	3.72634	3.8304	0	0	0	1.97712	Gm26682	18	5162839	5165731	-	1770	lncRNA	predicted gene, 26682 [Source:MGI Symbol;Acc:MGI:5477176]	-	8	8	8	2	2	10	4	2	5	4	4	0	0	0	2	0.231556	0.219162	0.208755	0.0642502	0.0582078	0.310556	0.140122	0.0702927	0.123376	0.11217
ENSMUSG00000016758	124.729	91.9074	87.1989	86.7848	61.5247	110.995	112.048	175.238	130.995	153.712	99.5904	169.47	127.448	78.1527	123.57	Bik	15	83411063	83428835	+	1591	protein_coding	BCL2-interacting killer [Source:MGI Symbol;Acc:MGI:1206591]	-	131	100	102	80	61	110	93	151	163	165	104	166	130	67	125	4.21832	3.04774	2.96109	2.85915	1.97508	3.80046	3.62437	5.90419	4.47457	5.14758
ENSMUSG00000018395	467.495	470.566	458.222	437.179	352.002	342.066	462.65	381.81	372.09	373.566	332.287	316.481	331.365	437.422	392.459	Kif3a	11	53458206	53492794	+	3586	protein_coding	kinesin family member 3A [Source:MGI Symbol;Acc:MGI:107689]	-	491	512	536	403	349	339	384	329	463	401	347	310	338	375	397	7.01471	6.92322	6.9036	6.39017	5.01348	5.19641	6.63959	5.70741	5.63903	5.55038
ENSMUSG00000079555	129.49	176.462	211.158	152.958	193.652	209.881	143.373	117.212	155.908	166.754	166.622	108.216	147.055	145.807	213.529	Haus3	5	34311224	34326871	-	3871	protein_coding	HAUS augmin-like complex, subunit 3 [Source:MGI Symbol;Acc:MGI:2387633]	-	136	192	247	141	192	208	119	101	194	179	174	106	150	125	216	1.79992	2.40506	2.9471	2.07116	2.55507	2.95362	1.90609	1.62312	2.18883	2.29519
ENSMUSG00000029563	333.245	249.069	329.133	131.262	69.5936	338.03	69.8795	387.612	392.985	629.752	324.626	600.292	658.808	178.468	472.532	Foxp2	6	14901348	15441976	+	16346	protein_coding	forkhead box P2 [Source:MGI Symbol;Acc:MGI:2148705]	Fork_head	350	271	385	121	69	335	58	334	489	676	339	588	672	153	478	1.09697	0.803907	1.08785	0.420912	0.217451	1.12654	0.220007	1.27113	1.30656	2.05269
ENSMUSG00000022015	9.52129	14.7052	25.6467	29.2899	37.3183	85.7688	31.3253	15.0867	17.6803	34.4687	25.8552	19.3972	12.7448	9.33167	52.3938	Tnfsf11	14	78514885	78545483	-	2236	protein_coding	tumor necrosis factor (ligand) superfamily, member 11 [Source:MGI Symbol;Acc:MGI:1100089]	-	10	16	30	27	37	85	26	13	22	37	27	19	13	8	53	0.229122	0.346974	0.619684	0.686609	0.852421	2.08959	0.720978	0.361681	0.429719	0.821332
ENSMUSG00000070873	220.894	158.081	133.363	165.976	140.196	262.352	156.626	221.659	246.72	235.691	199.181	229.704	250.974	202.964	214.518	Lilra5	7	4240753	4246462	+	2109	protein_coding	leukocyte immunoglobulin-like receptor, subfamily A (with TM domain), member 5 [Source:MGI Symbol;Acc:MGI:3647196]	-	232	172	156	153	139	260	130	191	307	253	208	225	256	174	217	5.63573	3.95458	3.4164	4.12508	3.39518	6.77658	3.82197	5.63392	6.35763	5.95433
ENSMUSG00000109489	0.952129	3.67629	5.12935	8.67848	2.0172	4.03618	7.22891	10.4446	7.23285	10.2474	11.4912	9.18815	9.80368	6.99875	10.8742	Gm7451	8	4691466	4692857	+	1392	processed_pseudogene	predicted gene 7451 [Source:MGI Symbol;Acc:MGI:3645148]	-	1	4	6	8	2	4	6	9	9	11	12	9	10	6	11	0.0368044	0.139338	0.199083	0.32679	0.0740142	0.157955	0.267259	0.402214	0.282382	0.392231
ENSMUSG00000028179	173.288	118.561	141.057	126.923	69.5936	143.284	163.855	259.956	198.501	217.06	158.962	223.578	210.779	113.146	209.575	Cth	3	157599885	157630714	-	2791	protein_coding	cystathionase (cystathionine gamma-lyase) [Source:MGI Symbol;Acc:MGI:1339968]	-	182	129	165	117	69	142	136	224	247	233	166	219	215	97	212	3.3408	2.24119	2.73052	2.38366	1.27354	2.79668	3.02134	4.99277	3.86519	4.14367
ENSMUSG00000028538	398.942	454.022	343.666	395.956	400.415	489.387	509.638	463.046	418.701	504.92	539.129	666.651	467.636	467.75	406.299	St3gal3	4	117789351	117992111	-	2768	protein_coding	ST3 beta-galactoside alpha-2,3-sialyltransferase 3 [Source:MGI Symbol;Acc:MGI:1316659]	-	419	494	402	365	397	485	423	399	521	542	563	653	477	401	411	7.75508	8.65384	6.70782	7.49798	7.38837	9.6314	9.47533	8.96727	8.22063	9.71901
ENSMUSG00000091725	15.2341	1.83815	10.2587	0	0	1.00904	4.81927	0	3.2146	0	0	1.02091	0	1.16646	1.97712	Gm8220	14	44523037	44528525	+	1473	protein_coding	predicted gene 8220 [Source:MGI Symbol;Acc:MGI:3643828]	-	16	2	12	0	0	1	4	0	4	0	0	1	0	1	2	0.556488	0.0658378	0.37627	0	0	0.0373174	0.168375	0	0.118602	0
ENSMUSG00000114053	23.8032	5.51444	21.3723	8.67848	2.0172	10.0904	1.20482	10.4446	7.23285	2.79476	0	0	1.96074	0	10.8742	Gm35330	13	5589278	5774509	-	4529	lncRNA	predicted gene, 35330 [Source:MGI Symbol;Acc:MGI:5594489]	-	25	6	25	8	2	10	1	9	9	3	0	0	2	0	11	0.282798	0.0642388	0.254952	0.10044	0.0227485	0.12137	0.0136905	0.123621	0.0867908	0.0328782
ENSMUSG00000043870	0.952129	0.919074	0	0	1.0086	1.00904	0	2.32103	2.41095	2.79476	0	4.08362	2.94111	1.16646	0.988562	Gm5809	16	22049141	22049669	+	529	processed_pseudogene	predicted pseudogene 5809 [Source:MGI Symbol;Acc:MGI:3647324]	-	1	1	0	0	1	1	0	2	3	3	0	4	3	1	1	0.0968462	0.0916627	0	0	0.0973797	0.10391	0	0.235195	0.247685	0.281485
ENSMUSG00000022761	2097.54	2201.18	2015.83	2149.01	1851.79	2126.06	2710.84	2380.22	2412.56	2696.01	2427.52	3013.71	2656.8	2225.6	2544.56	Lztr1	16	17326552	17344197	+	6111	protein_coding	leucine-zipper-like transcriptional regulator, 1 [Source:MGI Symbol;Acc:MGI:1914113]	-	2203	2395	2358	1981	1836	2107	2250	2051	3002	2894	2535	2952	2710	1908	2574	18.4689	19.0038	17.8218	18.4327	15.4769	18.9525	22.8292	20.8789	21.4552	23.5058
ENSMUSG00000037022	318.963	215.982	290.663	256.015	221.893	244.189	227.711	276.203	225.022	202.154	228.866	165.387	180.388	163.304	234.289	Mmaa	8	79990227	80021566	-	6023	protein_coding	methylmalonic aciduria (cobalamin deficiency) type A [Source:MGI Symbol;Acc:MGI:1923805]	-	335	235	340	236	220	242	189	238	280	217	239	162	184	140	237	2.84951	1.89192	2.60728	2.22801	1.88163	2.2086	1.94567	2.4582	2.03039	1.78828
ENSMUSG00000031924	5453.8	5657.82	4683.95	6608.67	5497.89	6431.65	6791.56	6771.61	5666.53	8720.58	7383.09	8048.82	7796.87	6330.37	7460.67	Cyb5b	8	107877272	107914103	+	4374	protein_coding	cytochrome b5 type B [Source:MGI Symbol;Acc:MGI:1913677]	-	5728	6156	5479	6092	5451	6374	5637	5835	7051	9361	7710	7884	7953	5427	7547	67.0907	68.2446	57.8554	79.1952	64.198	80.1027	79.9078	82.9881	70.4053	106.226
ENSMUSG00000106825	14.2819	9.19074	15.388	13.0177	12.1032	25.2261	7.22891	10.4446	12.8584	8.38427	5.7456	7.14634	3.92147	11.6646	14.8284	2510016D11Rik	5	120690120	120691104	-	985	TEC	RIKEN cDNA 2510016D11 gene [Source:MGI Symbol;Acc:MGI:1917539]	-	15	10	18	12	12	25	6	9	16	9	6	7	4	10	15	0.780178	0.49228	0.844029	0.692728	0.62758	1.39514	0.37769	0.568408	0.709443	0.453519
ENSMUSG00000025885	2363.18	2328.93	2005.57	2849.8	2338.95	1976.72	3177.11	2914.06	2192.36	2964.31	3139.01	3440.45	3066.59	2983.8	2702.73	Myo5b	18	74574007	74904564	+	9766	protein_coding	myosin VB [Source:MGI Symbol;Acc:MGI:106598]	-	2482	2534	2346	2627	2319	1959	2637	2511	2728	3182	3278	3370	3128	2558	2734	13.0204	12.5817	11.0951	15.2954	12.2323	11.0263	16.7422	15.995	12.2	16.1723
ENSMUSG00000067365	621.74	560.635	592.439	577.119	783.684	628.635	639.758	423.588	555.322	501.193	501.782	543.122	499.988	702.208	592.148	Tmem128	5	38417529	38426978	+	3629	protein_coding	transmembrane protein 128 [Source:MGI Symbol;Acc:MGI:1913559]	-	653	610	693	532	777	623	531	365	691	538	524	532	510	602	599	9.21859	8.15063	8.81998	8.33571	11.0296	9.43658	9.07252	6.2569	8.3162	7.35841
ENSMUSG00000015750	1873.79	1801.38	1640.54	1604.43	2134.2	1621.53	1895.18	1470.37	1521.31	1436.51	1514.92	1736.56	1424.48	1881.5	1699.34	Aph1a	3	95801281	95805600	+	3450	protein_coding	aph1 homolog A, gamma secretase subunit [Source:MGI Symbol;Acc:MGI:2385110]	-	1968	1960	1919	1479	2116	1607	1573	1267	1893	1542	1582	1701	1453	1613	1719	29.2243	27.5477	25.6908	24.3762	31.5952	25.6042	28.2703	22.8461	23.9643	22.1847
ENSMUSG00000121255	0	3.67629	0.854891	2.16962	2.0172	0	0	1.16052	4.8219	4.65793	5.7456	3.06272	1.96074	2.33292	0.988562	ENSMUSG00000121255	2	37320937	37321778	+	842	lncRNA	novel transcript, antisense to Zbtb6	-	0	4	1	2	2	0	0	1	6	5	6	3	2	2	1	0	0.230354	0.0548541	0.135063	0.122361	0	0	0.0738825	0.311224	0.294745
ENSMUSG00000107865	2.85639	0	0	2.16962	0	1.00904	0	1.16052	3.2146	2.79476	0.9576	4.08362	5.88221	1.16646	0	Gm44417	6	87229232	87232590	-	3359	TEC	predicted gene, 44417 [Source:MGI Symbol;Acc:MGI:5690809]	-	3	0	0	2	0	1	0	1	4	3	1	4	6	1	0	0.0457562	0	0	0.0338562	0	0.0163645	0	0.0185201	0.0520096	0.0443303
ENSMUSG00000118076	1.90426	3.67629	2.56467	0	6.05161	4.03618	3.61445	6.9631	4.01825	13.9738	4.788	26.5435	4.90184	1.16646	6.91993	Gm50337	19	44408049	44426325	+	1023	lncRNA	predicted gene, 50337 [Source:MGI Symbol;Acc:MGI:6303210]	-	2	4	3	0	6	4	3	6	5	15	5	26	5	1	7	0.10016	0.189597	0.135446	0	0.302134	0.214931	0.18183	0.364863	0.213466	0.727787
ENSMUSG00000103966	6.6649	14.7052	7.69402	0	3.02581	5.04522	8.43373	2.32103	5.62555	2.79476	1.9152	2.04181	0.980368	1.16646	2.96568	Gm37120	1	132030103	132036061	+	5959	TEC	predicted gene, 37120 [Source:MGI Symbol;Acc:MGI:5610348]	-	7	16	9	0	3	5	7	2	7	3	2	2	1	1	3	0.0601815	0.130195	0.0697574	0	0.0259342	0.0461222	0.0728358	0.020879	0.0513048	0.0249883
ENSMUSG00000036545	1168.26	1297.73	1242.16	1294.18	1084.25	1243.14	1213.25	1159.36	1385.49	1414.15	1602.06	1177.1	1323.5	1409.08	1080.5	Adamts2	11	50492911	50698400	+	9336	protein_coding	a disintegrin-like and metallopeptidase (reprolysin type) with thrombospondin type 1 motif, 2 [Source:MGI Symbol;Acc:MGI:1347356]	-	1227	1412	1453	1193	1075	1232	1007	999	1724	1518	1673	1153	1350	1208	1093	6.73321	7.33368	7.1883	7.26603	5.9316	7.25377	6.68788	6.65669	8.0651	8.07049
ENSMUSG00000040586	241.841	290.427	229.111	318.934	295.521	289.596	296.385	359.76	273.241	385.677	243.23	417.55	428.421	384.931	351.928	Ofd1	X	165173029	165223700	-	4453	protein_coding	OFD1, centriole and centriolar satellite protein [Source:MGI Symbol;Acc:MGI:1350328]	-	254	316	268	294	293	287	246	310	340	414	254	409	437	330	356	2.92226	3.44098	2.77973	3.75416	3.38953	3.54277	3.42533	4.33075	3.33472	4.61463
ENSMUSG00000115819	20.9468	23.8959	8.54891	13.0177	24.2065	14.1266	14.4578	10.4446	9.64379	5.58952	13.4064	16.3345	10.7841	12.831	18.7827	Gm9108	15	103495371	103496795	-	1425	processed_pseudogene	predicted gene 9108 [Source:MGI Symbol;Acc:MGI:3648830]	-	22	26	10	12	24	14	12	9	12	6	14	16	11	11	19	0.790945	0.884722	0.32412	0.478833	0.867602	0.540041	0.522139	0.392899	0.36779	0.20899
ENSMUSG00000052302	890.241	800.513	882.247	731.162	553.723	877.869	679.517	1111.77	851.065	1129.08	900.144	1188.33	1248.01	683.545	1036.01	Tbc1d30	10	121099725	121187183	-	6733	protein_coding	TBC1 domain family, member 30 [Source:MGI Symbol;Acc:MGI:1921944]	-	935	871	1032	674	549	870	564	958	1059	1212	940	1164	1273	586	1048	7.11445	6.27275	7.07933	5.69205	4.20037	7.10272	5.19386	8.85137	6.86943	8.93476
ENSMUSG00000060962	467.495	729.745	494.982	458.875	645.506	1770.87	698.795	1100.17	571.395	2125.88	1355	2367.48	1835.25	938.999	1597.52	Dmkn	7	30463181	30480488	+	2192	protein_coding	dermokine [Source:MGI Symbol;Acc:MGI:1920962]	-	491	794	579	423	640	1755	580	948	711	2282	1415	2319	1872	805	1616	11.4757	17.5642	12.2	10.9728	15.0405	44.0099	16.4062	26.9043	14.1665	51.673
ENSMUSG00000078995	32.3724	53.3063	88.0538	77.0215	54.4645	66.5969	50.6024	33.655	45.808	53.1004	35.4312	36.7526	67.6454	24.4956	62.2794	Zfp456	13	67510232	67523929	-	4634	protein_coding	zinc finger protein 456 [Source:MGI Symbol;Acc:MGI:3040694]	zf-C2H2	34	58	103	71	54	66	42	29	57	57	37	36	69	21	63	0.37589	0.606904	1.0266	0.871204	0.600291	0.782892	0.56197	0.38931	0.53722	0.610531
ENSMUSG00000085526	5.71278	4.59537	1.70978	4.33924	7.06022	5.04522	0	3.48155	5.62555	6.5211	7.6608	10.2091	9.80368	6.99875	0.988562	Gm16083	1	130390313	130484812	+	5469	lncRNA	predicted gene 16083 [Source:MGI Symbol;Acc:MGI:3802163]	-	6	5	2	4	7	5	0	3	7	7	8	10	10	6	1	0.0562059	0.0443313	0.0168905	0.0415882	0.0659348	0.0502546	0	0.0341246	0.0559015	0.06353
ENSMUSG00000039672	658.873	885.068	441.124	802.76	552.714	941.439	910.843	887.795	663.011	1645.18	1310.95	1934.62	1456.83	850.348	1485.81	Kcne2	16	92089277	92095017	+	1767	protein_coding	potassium voltage-gated channel, Isk-related subfamily, gene 2 [Source:MGI Symbol;Acc:MGI:1891123]	-	692	963	516	740	548	933	756	765	825	1766	1369	1895	1486	729	1503	20.0636	26.4264	13.4876	23.8129	15.976	29.0241	26.5281	26.9326	20.3916	49.607
ENSMUSG00000037072	7505.63	6735.89	7415.32	7464.58	7056.18	6660.7	8068.67	5946.48	6225.87	6653.39	6678.3	6919.7	7061.59	6701.3	6622.37	Selenof	3	144276065	144303441	+	5819	protein_coding	selenoprotein F [Source:MGI Symbol;Acc:MGI:1927947]	-	7883	7329	8674	6881	6996	6601	6697	5124	7747	7142	6974	6778	7203	5745	6699	69.4035	61.0723	68.8481	67.239	61.9335	62.3556	71.3596	54.779	58.1459	60.9201
ENSMUSG00000024797	640.783	636.918	570.212	629.19	769.564	587.264	744.578	667.297	637.294	702.416	828.324	785.076	719.59	844.516	591.16	Vps51	19	6117872	6127261	-	4520	protein_coding	VPS51 GARP complex subunit [Source:MGI Symbol;Acc:MGI:1915755]	-	673	693	667	580	763	582	618	575	793	754	865	769	734	724	598	7.62808	7.43435	6.81567	7.29638	8.69582	7.0778	8.47755	7.91376	7.66246	8.27984
ENSMUSG00000062458	2.85639	6.43352	10.2587	10.8481	10.086	5.04522	12.0482	2.32103	3.2146	1.86317	2.8728	4.08362	4.90184	5.83229	0.988562	Gm8623	8	48085364	48085799	-	436	processed_pseudogene	predicted gene 8623 [Source:MGI Symbol;Acc:MGI:3644689]	-	3	7	12	10	10	5	10	2	4	2	3	4	5	5	1	0.352511	0.778502	1.27121	1.30416	1.18151	0.630373	1.42211	0.285363	0.400689	0.227684
ENSMUSG00000024867	587.464	846.467	506.95	1066.37	718.125	951.529	1266.26	999.204	770.7	1505.44	1298.51	1706.95	1496.04	1017.15	1245.59	Pip5k1b	19	24272158	24533236	-	4035	protein_coding	phosphatidylinositol-4-phosphate 5-kinase, type 1 beta [Source:MGI Symbol;Acc:MGI:107930]	-	617	921	593	983	712	943	1051	861	959	1616	1356	1672	1526	872	1260	7.83394	11.0679	6.78785	13.8525	9.08993	12.8464	16.1503	13.2743	10.3803	19.8786
ENSMUSG00000021048	2087.07	1776.57	1611.47	1873.47	1561.32	1685.1	1931.32	2430.12	1900.63	2563.72	2183.33	2715.61	2283.28	1498.9	2210.42	Mthfd1	12	76302072	76366577	+	4442	protein_coding	methylenetetrahydrofolate dehydrogenase (NADP+ dependent), methenyltetrahydrofolate cyclohydrolase, formyltetrahydrofolate synthase [Source:MGI Symbol;Acc:MGI:1342005]	-	2192	1933	1885	1727	1548	1670	1603	2094	2365	2752	2280	2660	2329	1285	2236	25.2814	21.1009	19.5999	22.1071	17.9522	20.6658	22.3756	29.3259	23.2534	30.751
ENSMUSG00000066068	17.1383	18.3815	13.6783	16.2722	22.1893	21.1899	13.253	11.6052	6.4292	7.45269	13.4064	15.3136	16.6663	11.6646	14.8284	Gm13611	2	32161857	32162174	+	318	processed_pseudogene	predicted gene 13611 [Source:MGI Symbol;Acc:MGI:3651300]	-	18	20	16	15	22	21	11	10	8	8	14	15	17	10	15	2.89991	3.04966	2.32388	2.68214	3.56385	3.62999	2.14479	1.95626	1.09874	1.24868
ENSMUSG00000112830	0	3.67629	11.1136	1.08481	0	0	2.40964	0	0	0	0.9576	1.02091	0	0	0.988562	Gm47765	12	80236934	80238202	-	346	lncRNA	predicted gene, 47765 [Source:MGI Symbol;Acc:MGI:6096917]	-	0	4	13	1	0	0	2	0	0	0	1	1	0	0	1	0	0.560573	1.73536	0.164339	0	0	0.358405	0	0	0
ENSMUSG00000110521	0	0.919074	0	1.08481	0	4.03618	2.40964	2.32103	4.01825	6.5211	0.9576	6.12543	7.84295	1.16646	2.96568	Olfr856-ps1	9	19568353	19569943	-	948	unprocessed_pseudogene	olfactory receptor 856, pseudogene 1 [Source:MGI Symbol;Acc:MGI:3030690]	-	0	1	0	1	0	4	2	2	5	7	1	6	8	1	3	0	0.0511493	0	0.0599804	0	0.231935	0.13081	0.131243	0.230354	0.366504
ENSMUSG00000024841	496.059	511.924	578.761	513.115	617.265	613.499	503.614	481.614	503.085	507.714	483.588	504.327	487.243	475.915	512.075	Eif1ad	19	5416769	5421554	+	2792	protein_coding	eukaryotic translation initiation factor 1A domain containing [Source:MGI Symbol;Acc:MGI:1917110]	-	521	557	677	473	612	608	418	415	626	545	505	494	497	408	518	9.56006	9.6736	11.1994	9.63304	11.2917	11.9702	9.28284	9.24669	9.79248	9.6888
ENSMUSG00000097233	22.8511	9.19074	3.41956	3.25443	3.02581	14.1266	1.20482	6.9631	1.6073	3.72634	3.8304	5.10453	0.980368	2.33292	9.88562	Gm17552	19	4219565	4224283	+	3877	lncRNA	predicted gene, 17552 [Source:MGI Symbol;Acc:MGI:4937186]	-	24	10	4	3	3	14	1	6	2	4	4	5	1	2	10	0.317142	0.12507	0.0476525	0.043999	0.0398611	0.198493	0.0159928	0.096274	0.0225303	0.0512098
ENSMUSG00000017670	1704.31	1846.42	1535.38	1601.18	1378.76	1752.71	1746.99	1891.64	1782.49	1974.96	1764.86	1903.99	1819.56	2322.42	1964.27	Elmo2	2	165129951	165168399	-	6652	protein_coding	engulfment and cell motility 2 [Source:MGI Symbol;Acc:MGI:2153045]	-	1790	2009	1796	1476	1367	1737	1450	1630	2218	2120	1843	1865	1856	1991	1987	13.786	14.6445	12.4703	12.6169	10.5862	14.3536	13.5156	15.2437	14.5627	15.8188
ENSMUSG00000095061	0	1.83815	0	0	2.0172	1.00904	1.20482	9.28413	4.01825	0	1.9152	2.04181	6.86258	2.33292	2.96568	E030018B13Rik	7	63566605	63570287	+	1015	protein_coding	RIKEN cDNA E030018B13 gene [Source:MGI Symbol;Acc:MGI:2686543]	-	0	2	0	0	2	1	1	8	5	0	2	2	7	2	3	0	0.0955459	0	0	0.101505	0.0541561	0.0610877	0.490318	0.215148	0
ENSMUSG00000037876	1981.38	2167.18	2226.14	2295.46	1801.36	1946.45	2154.21	2300.14	2185.93	2270.28	2104.8	2311.33	2393.08	2288.59	2054.23	Jmjd1c	10	66931904	67092105	+	17822	protein_coding	jumonji domain containing 1C [Source:MGI Symbol;Acc:MGI:1918614]	-	2081	2358	2604	2116	1786	1929	1788	1982	2720	2437	2198	2264	2441	1962	2078	5.98211	6.41557	6.74848	6.75114	5.16237	5.94962	6.22059	6.91832	6.6657	6.78716
ENSMUSG00000047205	514.15	441.155	533.452	450.196	381.252	683.123	475.903	779.867	669.44	844.017	560.196	703.404	714.689	358.103	609.942	Dusp18	11	3845240	3851296	+	4632	protein_coding	dual specificity phosphatase 18 [Source:MGI Symbol;Acc:MGI:1922469]	-	540	480	624	415	378	677	395	672	833	906	585	689	729	307	617	5.9726	5.02482	6.2221	5.09445	4.20385	8.03404	5.28748	9.02515	7.85435	9.70842
ENSMUSG00000097784	4.76065	7.35259	5.12935	5.42405	4.03441	4.03618	4.81927	6.9631	0.803649	0	0	3.06272	4.90184	2.33292	8.89705	A430105J06Rik	1	186481593	186485118	+	1275	lncRNA	RIKEN cDNA A430105J06 gene [Source:MGI Symbol;Acc:MGI:1924439]	-	5	8	6	5	4	4	4	6	1	0	0	3	5	2	9	0.200908	0.304248	0.217351	0.222986	0.161612	0.17245	0.194523	0.292749	0.034255	0
ENSMUSG00000004814	18.0905	0	13.6783	11.9329	68.585	46.416	9.63855	11.6052	5.62555	11.179	0.9576	2.04181	3.92147	8.16521	0	Ccl24	5	135598791	135601903	-	1295	protein_coding	chemokine (C-C motif) ligand 24 [Source:MGI Symbol;Acc:MGI:1928953]	-	19	0	16	11	68	46	8	10	7	12	1	2	4	7	0	0.751661	0	0.570652	0.482993	2.70498	1.95255	0.383037	0.480379	0.236081	0.459939
ENSMUSG00000073792	191.378	185.653	244.499	227.81	239.039	205.845	237.349	194.967	181.625	174.207	194.393	185.805	199.995	218.128	222.426	Alg6	4	99603901	99651697	+	8544	protein_coding	asparagine-linked glycosylation 6 (alpha-1,3,-glucosyltransferase) [Source:MGI Symbol;Acc:MGI:2444031]	-	201	202	286	210	237	204	197	168	226	187	203	182	204	187	225	1.20524	1.14641	1.54606	1.39758	1.42893	1.31245	1.42963	1.22321	1.15526	1.08635
ENSMUSG00000073530	50.4628	35.8439	50.4386	31.4595	14.1204	69.6241	22.8915	77.7546	160.73	62.4163	53.6256	60.2334	61.7632	13.9975	37.5653	Pappa2	1	158539297	158808060	-	10294	protein_coding	pappalysin 2 [Source:MGI Symbol;Acc:MGI:3051647]	-	53	39	59	29	14	69	19	67	200	67	56	59	63	12	38	0.263773	0.183708	0.264721	0.160189	0.0700597	0.36845	0.114443	0.404897	0.848554	0.323057
ENSMUSG00000007107	0	6.43352	1.70978	8.67848	3.02581	3.02713	3.61445	0	0.803649	0	0.9576	1.02091	0.980368	3.49938	0.988562	Atp1a4	1	172051080	172085981	-	3667	protein_coding	ATPase, Na+/K+ transporting, alpha 4 polypeptide [Source:MGI Symbol;Acc:MGI:1351335]	-	0	7	2	8	3	3	3	0	1	0	1	1	1	3	1	0	0.0925626	0.0251907	0.12405	0.0421439	0.0449701	0.050726	0	0.0119103	0
ENSMUSG00000086339	0	0	0	0	0	1.00904	0	4.64206	0.803649	2.79476	1.9152	2.04181	0	1.16646	1.97712	Gm11916	4	29090605	29091662	+	650	lncRNA	predicted gene 11916 [Source:MGI Symbol;Acc:MGI:3650125]	-	0	0	0	0	0	1	0	4	1	3	2	2	0	1	2	0	0	0	0	0	0.0845669	0	0.382825	0.0671924	0.229085
ENSMUSG00000031889	1679.56	1632.27	1485.8	1554.53	1351.53	1745.65	1901.2	1797.64	1812.23	2005.7	1989.89	2439.96	2410.73	1474.4	1987.01	Phaf1	8	105951777	105979685	+	4704	protein_coding	phagosome assembly factor 1 [Source:MGI Symbol;Acc:MGI:2443049]	-	1764	1776	1738	1433	1340	1730	1578	1549	2255	2153	2078	2390	2459	1264	2010	19.2119	18.3073	17.0649	17.3219	14.6744	20.2159	20.7998	20.4851	20.9369	22.7178
ENSMUSG00000041264	671.251	698.496	667.67	847.237	726.194	718.44	860.24	616.234	731.321	679.126	554.45	601.313	702.924	646.218	688.039	Uspl1	5	149121160	149152244	+	10238	protein_coding	ubiquitin specific peptidase like 1 [Source:MGI Symbol;Acc:MGI:2442342]	-	705	760	781	781	720	712	714	531	910	729	579	589	717	554	696	3.52787	3.59954	3.52336	4.33764	3.62278	3.82277	4.32417	3.22651	3.88204	3.53428
ENSMUSG00000090489	3.80852	2.75722	2.56467	1.08481	1.0086	6.05427	3.61445	1.16052	0	0.931586	0.9576	0	1.96074	0	0	Gm17415	1	93349422	93350210	+	789	processed_pseudogene	predicted gene, 17415 [Source:MGI Symbol;Acc:MGI:4937049]	-	4	3	3	1	1	6	3	1	0	1	1	0	2	0	0	0.25973	0.184371	0.175617	0.0720677	0.0652901	0.418011	0.235757	0.0788454	0	0.0629089
ENSMUSG00000120897	3.80852	1.83815	5.12935	1.08481	2.0172	10.0904	0	1.16052	0	1.86317	3.8304	1.02091	0	0	7.90849	ENSMUSG00000120897	5	77274537	77283704	+	822	lncRNA	novel transcript	-	4	2	6	1	2	10	0	1	0	2	4	1	0	0	8	0.249302	0.117979	0.337132	0.0691745	0.125338	0.668716	0	0.0756801	0	0.120767
ENSMUSG00000026078	875.959	829.924	877.118	862.424	985.405	873.833	912.047	698.631	803.649	636.273	772.783	704.425	612.73	990.323	734.501	Pdcl3	1	39024689	39036319	+	4219	protein_coding	phosducin-like 3 [Source:MGI Symbol;Acc:MGI:1916083]	-	920	903	1026	795	977	866	757	602	1000	683	807	690	625	849	743	11.1716	10.3783	11.232	10.7146	11.9291	11.2829	11.1252	8.87648	10.352	8.03526
ENSMUSG00000097307	0	0.919074	0	1.08481	4.03441	0	2.40964	1.16052	1.6073	12.1106	1.9152	4.08362	9.80368	0	0.988562	Gm26834	16	29629876	29656632	+	950	lncRNA	predicted gene, 26834 [Source:MGI Symbol;Acc:MGI:5477328]	-	0	1	0	1	4	0	2	1	2	13	2	4	10	0	1	0	0.0510416	0	0.0598541	0.216901	0	0.130535	0.0654832	0.0919475	0.679217
ENSMUSG00000073679	0	0.919074	0	0	0	1.00904	1.20482	1.16052	7.23285	1.86317	0	1.02091	0.980368	1.16646	0	Mxra8os	4	155923949	155924635	-	687	lncRNA	matrix-remodelling associated 8, opposite strand [Source:MGI Symbol;Acc:MGI:3704241]	-	0	1	0	0	0	1	1	1	9	2	0	1	1	1	0	0	0.0705816	0	0	0	0.0800123	0.0902534	0.0905518	0.572162	0.144498
ENSMUSG00000020037	0	3.67629	4.27445	6.50886	1.0086	2.01809	3.61445	10.4446	3.2146	9.31586	1.9152	11.23	5.88221	3.49938	1.97712	Rfx4	10	84591926	84742402	+	4724	protein_coding	regulatory factor X, 4 (influences HLA class II expression) [Source:MGI Symbol;Acc:MGI:1918387]	RFX	0	4	5	6	1	2	3	9	4	10	2	11	6	3	2	0	0.041058	0.0488856	0.0722203	0.0109047	0.023272	0.039376	0.118519	0.0369814	0.10507
ENSMUSG00000036298	438.932	357.52	245.354	171.4	183.566	406.645	146.988	447.959	461.295	844.017	475.927	840.205	695.081	253.121	775.032	Slc2a13	15	91151899	91457464	-	8367	protein_coding	solute carrier family 2 (facilitated glucose transporter), member 13 [Source:MGI Symbol;Acc:MGI:2146030]	-	461	389	287	158	182	403	122	386	574	906	497	823	709	217	784	2.82273	2.25438	1.58428	1.07375	1.12054	2.64758	0.904087	2.86993	2.99623	5.37462
ENSMUSG00000093906	0	20.2196	0	0	0	1.00904	8.43373	13.9262	1.6073	19.5633	2.8728	4.08362	137.252	0	0.988562	Igkv9-129	6	67816777	67817250	+	353	IG_V_gene	immunoglobulin kappa variable 9-129 [Source:MGI Symbol;Acc:MGI:3525017]	-	0	22	0	0	0	1	7	12	2	21	3	4	140	0	1	0	3.02201	0	0	0	0.155718	1.22954	2.11476	0.247451	2.9528
ENSMUSG00000111241	0	0	0	0	1.0086	0	0	3.48155	0	0.931586	0.9576	1.02091	1.96074	1.16646	0	Gm19121	9	44867013	44868034	+	1022	unprocessed_pseudogene	predicted gene, 19121 [Source:MGI Symbol;Acc:MGI:5011306]	-	0	0	0	0	1	0	0	3	0	1	1	1	2	1	0	0	0	0	0	0.050405	0	0	0.18261	0	0.0485666
ENSMUSG00000097900	2.85639	2.75722	0	1.08481	0	8.07236	2.40964	1.16052	0	0.931586	0	0	0.980368	0	0.988562	Gm8652	6	6351304	6352267	-	964	processed_pseudogene	predicted gene 8652 [Source:MGI Symbol;Acc:MGI:3643616]	-	3	3	0	1	0	8	2	1	0	1	0	0	1	0	1	0.159435	0.150901	0	0.0589849	0	0.45617	0.128639	0.0645322	0	0.0514887
ENSMUSG00000006273	3382.92	3238.82	2908.34	3195.85	3915.39	3986.73	3210.84	3669.55	3461.32	4563.84	3906.05	4328.64	4954.78	4009.12	4350.66	Atp6v1b2	8	69541298	69566363	+	5305	protein_coding	ATPase, H+ transporting, lysosomal V1 subunit B2 [Source:MGI Symbol;Acc:MGI:109618]	-	3553	3524	3402	2946	3882	3951	2665	3162	4307	4899	4079	4240	5054	3437	4401	34.3122	32.2106	29.619	31.5766	37.6959	40.9388	31.1481	37.0792	35.4587	45.8365
ENSMUSG00000047284	1147.32	1065.21	947.219	1041.42	945.06	951.529	956.626	1189.53	1182.17	1173.8	1096.45	1084.2	952.918	1056.81	941.111	Neurl4	11	69791898	69804646	+	5889	protein_coding	neuralized E3 ubiquitin protein ligase 4 [Source:MGI Symbol;Acc:MGI:1921092]	-	1205	1159	1108	960	937	943	794	1025	1471	1260	1145	1062	972	906	952	10.483	9.54311	8.68999	9.26931	8.19638	8.80205	8.35986	10.8277	10.9095	10.6198
ENSMUSG00000066175	19.0426	16.5433	17.9527	5.42405	15.129	6.05427	7.22891	26.6919	21.6985	12.1106	15.3216	25.5226	22.5485	15.164	12.8513	2510046G10Rik	7	126247715	126248773	-	1059	lncRNA	RIKEN cDNA 2510046G10 gene [Source:MGI Symbol;Acc:MGI:3698051]	-	20	18	21	5	15	6	6	23	27	13	16	25	23	13	13	0.967548	0.824185	0.915892	0.268468	0.729658	0.311436	0.351298	1.35109	1.11353	0.609307
ENSMUSG00000112164	148.532	415.421	288.098	348.224	417.561	517.64	633.734	345.834	241.898	579.447	823.536	1081.14	835.274	519.074	386.528	Gm19990	12	56300028	56313169	+	1224	lncRNA	predicted gene, 19990 [Source:MGI Symbol;Acc:MGI:5012175]	-	156	452	337	321	414	513	526	298	301	622	860	1059	852	445	391	6.52952	17.9063	12.7166	14.9122	17.4238	23.0383	26.6455	15.1457	10.7404	25.2231
ENSMUSG00000021565	3.80852	4.59537	23.9369	14.1025	12.1032	4.03618	18.0723	0	8.03649	0.931586	10.5336	7.14634	4.90184	5.83229	16.8055	Slc6a19	13	73827864	73852984	-	5006	protein_coding	solute carrier family 6 (neurotransmitter transporter), member 19 [Source:MGI Symbol;Acc:MGI:1921588]	-	4	5	28	13	12	4	15	0	10	1	11	7	5	5	17	0.0409362	0.0484314	0.258338	0.147663	0.123485	0.0439221	0.185789	0	0.0872454	0.00991512
ENSMUSG00000081593	0.952129	0.919074	0	0	0	1.00904	0	2.32103	0.803649	2.79476	2.8728	0	1.96074	1.16646	0	Gm11841	4	12125290	12127252	+	1963	processed_pseudogene	predicted gene 11841 [Source:MGI Symbol;Acc:MGI:3651164]	-	1	1	0	0	0	1	0	2	1	3	3	0	2	1	0	0.0260987	0.0247018	0	0	0	0.0280023	0	0.0633816	0.0222491	0.075856
ENSMUSG00000022335	136.154	109.37	121.395	157.298	175.497	130.167	121.687	155.509	162.337	188.18	149.386	160.282	133.33	169.136	126.536	Zfat	15	67955613	68130705	-	7323	protein_coding	zinc finger and AT hook domain containing [Source:MGI Symbol;Acc:MGI:2681865]	zf-C2H2	143	119	142	145	174	129	101	134	202	202	156	157	136	145	128	1.00043	0.787964	0.895613	1.12589	1.22401	0.96831	0.85517	1.13833	1.20475	1.36915
ENSMUSG00000020256	26.6596	48.7109	40.1799	85.7	115.989	61.5517	78.3132	85.8782	36.1642	122.038	105.336	142.927	140.193	71.154	37.5653	Aldh1l2	10	83323314	83370004	-	7503	protein_coding	aldehyde dehydrogenase 1 family, member L2 [Source:MGI Symbol;Acc:MGI:2444680]	-	28	53	47	79	115	61	65	74	45	131	110	140	143	61	38	0.191188	0.342523	0.289324	0.598701	0.789564	0.446898	0.537154	0.613551	0.261946	0.866613
ENSMUSG00000054679	2.85639	5.51444	2.56467	2.16962	2.0172	1.00904	6.02409	2.32103	2.41095	12.1106	1.9152	12.2509	8.82332	6.99875	1.97712	Srsf12	4	33208991	33233340	+	3148	protein_coding	serine and arginine-rich splicing factor 12 [Source:MGI Symbol;Acc:MGI:2661424]	-	3	6	3	2	2	1	5	2	3	13	2	12	9	6	2	0.0488231	0.0924197	0.0440157	0.0361254	0.032728	0.0174614	0.0984817	0.0395229	0.0416217	0.204973
ENSMUSG00000053550	43.7979	68.9305	56.4228	72.6823	32.2753	37.3346	89.1565	54.5443	72.3285	77.3216	67.9896	95.9651	108.821	62.9888	37.5653	Shisa7	7	4828551	4847695	-	6639	protein_coding	shisa family member 7 [Source:MGI Symbol;Acc:MGI:3605641]	-	46	75	66	67	32	37	74	47	90	83	71	94	111	54	38	0.354972	0.547781	0.459158	0.573839	0.248297	0.306346	0.691113	0.440402	0.592071	0.620532
ENSMUSG00000086604	15.2341	10.1098	14.5331	7.59367	7.06022	20.1809	10.8434	19.7288	18.4839	21.4265	13.4064	16.3345	24.5092	13.9975	13.8399	Gm15510	7	5049948	5060115	-	1172	lncRNA	predicted gene 15510 [Source:MGI Symbol;Acc:MGI:3782958]	-	16	11	17	7	7	20	9	17	23	23	14	16	25	12	14	0.699408	0.455107	0.66995	0.339616	0.307677	0.938029	0.47614	0.90235	0.857105	0.974068
ENSMUSG00000076564	107.591	134.185	165.849	516.37	107.92	3543.76	630.12	241.387	72.3285	554.294	208.757	325.669	258.817	191.299	415.196	Igkv12-46	6	69741507	69742006	-	377	IG_V_gene	immunoglobulin kappa variable 12-46 [Source:MGI Symbol;Acc:MGI:4439773]	-	113	146	194	476	107	3512	523	208	90	595	218	319	264	164	420	15.3559	18.7784	23.7674	71.7932	14.6207	512.067	86.0162	34.3222	10.4264	78.3366
ENSMUSG00000092074	51.415	37.682	50.4386	90.0393	106.912	45.407	62.6505	38.297	68.3102	24.2212	44.0496	34.7108	21.5681	23.3292	25.7026	Dynlt1a	17	6356615	6367775	-	4267	protein_coding	dynein light chain Tctex-type 1A [Source:MGI Symbol;Acc:MGI:3807506]	-	54	41	59	83	106	45	52	33	85	26	46	34	22	20	26	0.64835	0.465918	0.638632	1.10605	1.2797	0.5797	0.755616	0.481111	0.870021	0.30244
ENSMUSG00000058073	1.90426	0	3.41956	0	2.0172	1.00904	2.40964	11.6052	6.4292	5.58952	1.9152	2.04181	0.980368	2.33292	1.97712	Gm11189	11	53091511	53091885	+	375	processed_pseudogene	predicted gene 11189 [Source:MGI Symbol;Acc:MGI:3650984]	-	2	0	4	0	2	1	2	10	8	6	2	2	1	2	2	0.273236	0	0.492663	0	0.274741	0.146583	0.330688	1.65891	0.931735	0.794162
ENSMUSG00000022562	1536.74	1589.08	1198.56	1229.09	895.639	1355.15	1628.91	1717.56	1603.28	1850.13	1725.59	2531.85	2009.76	1187.45	1814.01	Oplah	15	76180801	76212215	-	5837	protein_coding	5-oxoprolinase (ATP-hydrolysing) [Source:MGI Symbol;Acc:MGI:1922725]	-	1614	1729	1402	1133	888	1343	1352	1480	1995	1986	1802	2480	2050	1018	1835	14.1662	14.3633	11.0938	11.0372	7.83696	12.6474	14.3617	15.7734	14.9275	16.888
ENSMUSG00000048100	458.926	465.97	459.076	481.656	523.465	477.278	481.927	409.662	452.455	435.051	436.665	460.428	443.127	451.419	468.578	Taf13	3	108479014	108490538	+	3155	protein_coding	TATA-box binding protein associated factor 13 [Source:MGI Symbol;Acc:MGI:1913500]	-	482	507	537	444	519	473	400	353	563	467	456	451	452	387	474	7.82683	7.79214	7.86133	8.00205	8.47407	8.24092	7.86105	6.96032	7.79368	7.34694
ENSMUSG00000025010	541.762	601.993	459.076	425.246	279.383	605.427	554.216	720.68	660.6	868.238	592.754	881.041	784.295	442.088	762.181	Ccnj	19	40819723	40837016	+	4355	protein_coding	cyclin J [Source:MGI Symbol;Acc:MGI:2443297]	-	569	655	537	392	277	600	460	621	822	932	619	863	800	379	771	6.69364	7.29292	5.69518	5.11818	3.27654	7.57316	6.54922	8.87068	8.24361	10.6223
ENSMUSG00000040121	21.899	11.948	17.0978	14.1025	48.4129	9.0814	16.8675	6.9631	8.84014	2.79476	14.364	6.12543	9.80368	26.8285	23.7255	Rep15	6	146934082	146935743	+	1662	protein_coding	RAB15 effector protein [Source:MGI Symbol;Acc:MGI:1913782]	-	23	13	20	13	48	9	14	6	11	3	15	6	10	23	24	0.708982	0.379281	0.555802	0.444764	1.48777	0.297663	0.522297	0.224581	0.289065	0.089594
ENSMUSG00000020949	369.426	366.71	395.815	356.903	413.527	372.337	434.939	349.315	356.017	310.218	380.167	313.418	305.875	370.934	345.008	Fkbp3	12	65109198	65120781	-	7849	protein_coding	FK506 binding protein 3 [Source:MGI Symbol;Acc:MGI:1353460]	-	388	399	463	329	410	369	361	301	443	333	397	307	312	318	349	2.53254	2.46494	2.72451	2.38341	2.69088	2.5842	2.85176	2.38564	2.46503	2.10581
ENSMUSG00000034066	209.468	170.029	210.303	198.52	133.136	153.375	190.361	271.561	212.163	201.223	223.121	174.575	249.014	177.302	118.627	Farp2	1	93439801	93549698	+	5235	protein_coding	FERM, RhoGEF and pleckstrin domain protein 2 [Source:MGI Symbol;Acc:MGI:2385126]	-	220	185	246	183	132	152	158	234	264	216	233	171	254	152	120	2.153	1.71358	2.1704	1.98771	1.29892	1.59603	1.87137	2.78069	2.20252	2.04798
ENSMUSG00000030606	4.76065	1.83815	8.54891	5.42405	5.04301	1.00904	2.40964	3.48155	2.41095	0.931586	2.8728	0	0	2.33292	4.94281	Hapln3	7	78764850	78780766	-	3513	protein_coding	hyaluronan and proteoglycan link protein 3 [Source:MGI Symbol;Acc:MGI:1914916]	-	5	2	10	5	5	1	2	3	3	1	3	0	0	2	5	0.0729172	0.0276058	0.131475	0.08093	0.0733189	0.0156472	0.0352998	0.0531247	0.0372972	0.014129
ENSMUSG00000085246	5.71278	8.27166	5.12935	3.25443	0	2.01809	6.02409	17.4077	9.64379	4.65793	4.788	8.16724	15.6859	2.33292	2.96568	Gm15893	11	88247117	88254773	+	2779	lncRNA	predicted gene 15893 [Source:MGI Symbol;Acc:MGI:3801832]	-	6	9	6	3	0	2	5	15	12	5	5	8	16	2	3	0.110612	0.157037	0.0997204	0.0613833	0	0.0395599	0.111558	0.335781	0.188593	0.0893039
ENSMUSG00000092246	0.952129	0	0	0	1.0086	0	0	2.32103	1.6073	0.931586	5.7456	0	0.980368	1.16646	0.988562	Gm20493	17	34351952	34352588	-	392	processed_pseudogene	predicted gene 20493 [Source:MGI Symbol;Acc:MGI:5141958]	-	1	0	0	0	1	0	0	2	2	1	6	0	1	1	1	0.130693	0	0	0	0.131413	0	0	0.317393	0.222832	0.12662
ENSMUSG00000014329	1181.59	1066.13	1110.5	763.707	739.306	1169.48	533.734	1364.77	1448.98	1793.3	1111.77	1574.24	1631.33	694.043	1365.2	Bicc1	10	70758662	70995530	-	7441	protein_coding	BicC family RNA binding protein 1 [Source:MGI Symbol;Acc:MGI:1933388]	-	1241	1160	1299	704	733	1159	443	1176	1803	1925	1161	1542	1664	595	1381	8.54435	7.55918	8.06304	5.37971	5.07454	8.56182	3.69141	9.83172	10.5827	12.8407
ENSMUSG00000002083	355.144	331.786	215.433	237.573	233.996	324.912	224.096	386.452	284.492	380.087	343.778	483.909	331.365	272.951	327.214	Bbc3	7	16042318	16052130	+	2124	protein_coding	BCL2 binding component 3 [Source:MGI Symbol;Acc:MGI:2181667]	-	373	361	252	219	232	322	186	333	354	408	359	474	338	234	331	8.9969	8.2414	5.47983	5.86283	5.62675	8.33326	5.42973	9.75312	7.27918	9.53443
ENSMUSG00000079022	2.85639	4.59537	5.98424	2.16962	3.02581	10.0904	2.40964	8.12361	8.84014	7.45269	8.6184	4.08362	9.80368	6.99875	2.96568	Col22a1	15	71667644	71906076	-	9203	protein_coding	collagen, type XXII, alpha 1 [Source:MGI Symbol;Acc:MGI:1916950]	-	3	5	7	2	3	10	2	7	11	8	9	4	10	6	3	0.0167005	0.0263444	0.0351309	0.0123571	0.0167925	0.0597289	0.0134748	0.0473175	0.0522032	0.0431469
ENSMUSG00000056043	2.85639	8.27166	3.41956	4.33924	12.1032	11.0995	7.22891	5.80258	6.4292	11.179	11.4912	15.3136	24.5092	13.9975	7.90849	Rgs9bp	7	35278418	35285007	-	6590	protein_coding	regulator of G-protein signalling 9 binding protein [Source:MGI Symbol;Acc:MGI:2384418]	-	3	9	4	4	12	11	6	5	8	12	12	15	25	12	8	0.0233225	0.0662225	0.0280347	0.0345138	0.0938037	0.0917532	0.0564529	0.0471996	0.0530198	0.0903826
ENSMUSG00000031443	827.4	675.519	445.398	572.78	661.643	765.865	551.807	890.116	811.686	771.353	880.992	890.229	1248.01	713.873	1014.26	F7	8	13076034	13085809	+	1859	protein_coding	coagulation factor VII [Source:MGI Symbol;Acc:MGI:109325]	-	869	735	521	528	656	759	458	767	1010	828	920	872	1273	612	1026	23.9485	19.1715	12.9443	16.15	18.1781	22.4428	15.2759	25.6667	23.7288	22.1075
ENSMUSG00000021268	785.507	5132.11	2562.11	3882.54	558.766	2586.18	2736.14	2869.96	2922.07	5105.09	3960.63	5658.88	8711.55	2561.54	1846.63	Meg3	12	109506879	109538165	+	19071	lncRNA	maternally expressed 3 [Source:MGI Symbol;Acc:MGI:1202886]	-	825	5584	2997	3579	554	2563	2271	2473	3636	5480	4136	5543	8886	2196	1868	2.21625	14.1978	7.25829	10.671	1.49644	7.38735	7.38353	8.06686	8.32691	14.2625
ENSMUSG00000032562	12278.7	11810.1	11275.2	10557.4	11842	10629.3	10766.3	10644.3	10382.3	9027.07	10043.3	9375.99	9139.98	11844.2	10134.7	Gnai2	9	107491324	107512566	-	3779	protein_coding	guanine nucleotide binding protein (G protein), alpha inhibiting 2 [Source:MGI Symbol;Acc:MGI:95772]	-	12896	12850	13189	9732	11741	10534	8936	9172	12919	9690	10488	9184	9323	10154	10252	174.83	164.882	161.197	146.434	160.049	153.225	146.618	150.987	149.309	127.273
ENSMUSG00000030204	1073.05	1287.62	1113.92	1459.07	1293.03	1102.89	1524.1	973.673	1068.05	975.371	1100.28	1095.43	1197.03	1271.44	1251.52	Ddx47	6	134988575	135000739	+	6652	protein_coding	DEAD box helicase 47 [Source:MGI Symbol;Acc:MGI:1915005]	-	1127	1401	1303	1345	1282	1093	1265	839	1329	1047	1149	1073	1221	1090	1266	8.67981	10.2125	9.04718	11.4971	9.92796	9.03195	11.7912	7.84627	8.72582	7.81238
ENSMUSG00000013091	25.7075	21.1387	18.8076	37.9684	36.3097	25.2261	25.3012	29.0129	20.0912	30.7423	34.4736	47.9825	40.1951	61.8223	16.8055	Tmem190	7	4785936	4787340	+	871	protein_coding	transmembrane protein 190 [Source:MGI Symbol;Acc:MGI:1925302]	-	27	23	22	35	36	25	21	25	25	33	36	47	41	53	17	1.58812	1.28044	1.16661	2.2849	2.12916	1.57774	1.49493	1.78556	1.25359	1.88055
ENSMUSG00000097451	524.623	2799.5	1826.05	4349.01	736.28	2514.54	4474.69	2145.79	1797.76	5789.81	4793.74	6176.48	7476.29	3248.59	2093.77	Rian	12	109570242	109628150	+	31981	lncRNA	RNA imprinted and accumulated in nucleus [Source:MGI Symbol;Acc:MGI:1922995]	-	551	3046	2136	4009	730	2492	3714	1849	2237	6215	5006	6050	7626	2785	2118	0.882669	4.61834	3.08482	7.1279	1.17586	4.28321	7.20062	3.59665	3.05497	9.64579
ENSMUSG00000060969	3719.97	2946.55	2081.66	1437.37	1737.82	4622.43	2092.77	5250.17	3475.78	5885.76	4074.59	8426.55	6343.96	2587.2	6721.23	Irx1	13	72106040	72111842	-	2620	protein_coding	Iroquois homeobox 1 [Source:MGI Symbol;Acc:MGI:1197515]	Homeobox	3907	3206	2435	1325	1723	4581	1737	4524	4325	6318	4255	8254	6471	2218	6799	76.3977	59.3349	42.9258	28.7563	33.8773	96.1109	41.1073	107.417	72.0972	119.693
ENSMUSG00000028944	694.102	590.964	629.2	597.731	523.465	630.653	496.385	796.114	642.92	750.858	683.726	818.766	800.961	488.746	644.542	Prkag2	5	25067742	25305640	-	6480	protein_coding	protein kinase, AMP-activated, gamma 2 non-catalytic subunit [Source:MGI Symbol;Acc:MGI:1336153]	-	729	643	736	551	519	625	412	686	800	806	714	802	817	419	652	5.76356	4.81154	5.24595	4.83498	4.12588	5.30174	3.94223	6.58571	5.39198	6.17375
ENSMUSG00000120975	10.4734	11.948	5.98424	13.0177	11.0946	15.1357	4.81927	5.80258	4.8219	5.58952	7.6608	9.18815	2.94111	5.83229	6.91993	ENSMUSG00000120975	13	120252771	120253225	+	455	lncRNA	novel transcript	-	11	13	7	12	11	15	4	5	6	6	8	9	3	5	7	1.23857	1.38542	0.710572	1.49964	1.24539	1.81215	0.545091	0.683616	0.575935	0.654529
ENSMUSG00000014850	257.075	238.04	226.546	291.814	281.4	255.288	255.421	276.203	274.848	303.697	310.262	287.895	290.189	276.451	274.82	Msh3	13	92348380	92491511	-	11254	protein_coding	mutS homolog 3 [Source:MGI Symbol;Acc:MGI:109519]	-	270	259	265	269	279	253	212	238	342	326	324	282	296	237	278	1.22912	1.11594	1.08758	1.35914	1.27709	1.23574	1.16802	1.3156	1.32725	1.4378
ENSMUSG00000103037	59.032	65.2542	106.006	39.0532	55.4731	72.6512	103.614	75.4335	91.616	80.1164	76.608	152.115	140.193	113.146	89.9591	Pcdhgb1	18	37813286	37974923	+	5776	protein_coding	protocadherin gamma subfamily B, 1 [Source:MGI Symbol;Acc:MGI:1935169]	-	62	71	124	36	55	72	86	65	114	86	80	149	143	97	91	0.549924	0.596045	0.991552	0.354399	0.490523	0.685203	0.923191	0.700067	0.862008	0.739027
ENSMUSG00000112297	7.61703	5.51444	5.98424	6.50886	6.05161	2.01809	10.8434	15.0867	10.4474	7.45269	8.6184	9.18815	16.6663	8.16521	8.89705	Gm17816	12	4275785	4278401	+	2603	processed_pseudogene	predicted gene, 17816 [Source:MGI Symbol;Acc:MGI:5010001]	-	8	6	7	6	6	2	9	13	13	8	9	9	17	7	9	0.157454	0.11177	0.124207	0.131067	0.118741	0.0422347	0.214382	0.310687	0.218124	0.152547
ENSMUSG00000024483	1310.13	1329.9	1345.6	1283.33	1105.43	1136.18	1169.88	1302.1	1622.57	1473.77	1302.34	1279.19	1428.4	1300.6	1303.91	Ankhd1	18	36693040	36791966	+	9234	protein_coding	ankyrin repeat and KH domain containing 1 [Source:MGI Symbol;Acc:MGI:1921733]	-	1376	1447	1574	1183	1096	1126	971	1122	2019	1582	1360	1253	1457	1115	1319	7.63426	7.59848	7.87292	7.28472	6.11427	6.70289	6.52003	7.55887	9.54949	8.50365
ENSMUSG00000020747	1909.02	1832.63	1644.81	1865.87	1931.47	1940.39	1950.6	2173.65	1882.95	2089.55	2022.45	2413.42	2200.93	2014.47	2203.5	Tmem94	11	115656259	115690192	+	6189	protein_coding	transmembrane protein 94 [Source:MGI Symbol;Acc:MGI:1919197]	-	2005	1994	1924	1720	1915	1923	1619	1873	2343	2243	2112	2364	2245	1727	2229	16.5971	15.6226	14.3584	15.8025	15.9394	17.0794	16.2198	18.8266	16.5343	17.9886
ENSMUSG00000005501	499.868	538.577	564.228	658.48	720.142	536.812	730.12	675.42	584.253	739.679	734.479	729.947	749.001	699.875	614.885	Usp40	1	87872841	87936273	-	11871	protein_coding	ubiquitin specific peptidase 40 [Source:MGI Symbol;Acc:MGI:2443184]	-	525	586	660	607	714	532	606	582	727	794	767	715	764	600	622	2.26574	2.39364	2.5679	2.9075	3.09838	2.46342	3.16523	3.04993	2.67473	3.31988
ENSMUSG00000094164	10.4734	21.1387	10.2587	23.8658	49.4215	41.3708	9.63855	1.16052	21.6985	185.386	36.3888	101.07	89.2135	36.1602	51.4052	Ighv2-3	12	113574807	113575237	-	347	IG_V_gene	immunoglobulin heavy variable 2-3 [Source:MGI Symbol;Acc:MGI:4439872]	-	11	23	12	22	49	41	8	1	27	199	38	99	91	31	52	1.62406	3.21401	1.59725	3.60505	7.27429	6.49484	1.42949	0.179277	3.39835	28.4651
ENSMUSG00000030166	175.192	240.797	206.884	211.538	216.85	152.366	201.205	171.756	207.342	149.985	174.283	159.261	150.977	177.302	195.735	Rad52	6	119879659	119899789	+	5752	protein_coding	RAD52 homolog, DNA repair protein [Source:MGI Symbol;Acc:MGI:101949]	-	184	262	242	195	215	151	167	148	258	161	182	156	154	152	198	1.63884	2.20867	1.9432	1.92767	1.9255	1.44302	1.80019	1.60065	1.959	1.3893
ENSMUSG00000026380	1455.81	1701.21	1072.03	1871.3	2193.71	1964.61	2702.41	2357.01	1659.54	2878.6	2503.17	3828.39	3694.03	2098.46	2759.08	Tfcp2l1	1	118555675	118612898	+	9438	protein_coding	transcription factor CP2-like 1 [Source:MGI Symbol;Acc:MGI:2444691]	CP2	1529	1851	1254	1725	2175	1947	2243	2031	2065	3090	2614	3750	3768	1799	2791	8.29977	9.50987	6.13675	10.3927	11.8714	11.3397	14.7357	13.387	9.55595	16.2505
ENSMUSG00000102364	17.1383	0	3.41956	1.08481	6.05161	9.0814	18.0723	6.9631	0.803649	46.5793	12.4488	1.02091	145.095	3.49938	8.89705	Ighv8-5	12	115031180	115031622	-	358	IG_V_gene	immunoglobulin heavy variable V8-5 [Source:MGI Symbol;Acc:MGI:3645478]	-	18	0	4	1	6	9	15	6	1	50	13	1	148	3	9	2.57589	0	0.516058	0.158831	0.863361	1.38189	2.59794	1.04261	0.121997	6.93228
ENSMUSG00000001855	1080.67	1289.46	971.156	1517.65	1001.54	1106.92	1538.55	1538.84	1190.2	1480.29	1623.13	2132.67	1782.31	1398.58	1670.67	Nup214	2	31864448	31943987	+	9659	protein_coding	nucleoporin 214 [Source:MGI Symbol;Acc:MGI:1095411]	-	1135	1403	1136	1399	993	1097	1277	1326	1481	1589	1695	2089	1818	1199	1690	6.02008	7.04326	5.43209	8.23575	5.29592	6.24293	8.19745	8.54014	6.69663	8.16546
ENSMUSG00000089886	3.80852	19.3005	11.1136	11.9329	7.06022	9.0814	7.22891	18.5683	15.2693	13.9738	10.5336	12.2509	22.5485	15.164	8.89705	Gm16184	7	19645750	19646322	+	573	processed_pseudogene	predicted gene 16184 [Source:MGI Symbol;Acc:MGI:3802154]	-	4	21	13	11	7	9	6	16	19	15	11	12	23	13	9	0.357638	1.7771	1.04788	1.09158	0.629314	0.863379	0.649257	1.73708	1.44821	1.29935
ENSMUSG00000058325	2533.62	2560.54	2036.35	2869.32	2335.92	2229.99	3069.88	2707.48	2454.35	3254.03	3029.85	3693.64	3676.38	2692.19	2992.38	Dock1	7	134272383	134775368	+	9330	protein_coding	dedicator of cytokinesis 1 [Source:MGI Symbol;Acc:MGI:2429765]	-	2661	2786	2382	2645	2316	2210	2548	2333	3054	3493	3164	3618	3750	2308	3027	14.6117	14.4793	11.7918	16.1199	12.7874	13.0204	16.9332	15.5556	14.2962	18.5826
ENSMUSG00000010047	1550.07	1291.3	1552.48	977.414	927.914	938.411	883.132	996.883	1260.93	727.569	847.476	672.777	706.846	1015.99	1089.39	Hyal2	9	107445144	107449978	+	3293	protein_coding	hyaluronoglucosaminidase 2 [Source:MGI Symbol;Acc:MGI:1196334]	-	1628	1405	1816	901	920	930	733	859	1569	781	885	659	721	871	1102	25.328	20.6887	25.471	15.5579	14.392	15.524	13.8017	16.2276	20.8097	11.7719
ENSMUSG00000082152	20.9468	32.1676	41.8897	34.7139	46.3957	24.2171	40.9638	53.3837	21.6985	44.7161	57.456	67.3797	58.8221	33.8273	26.6912	Gm13655	2	75462982	75463726	-	745	processed_pseudogene	predicted gene 13655 [Source:MGI Symbol;Acc:MGI:3650029]	-	22	35	49	32	46	24	34	46	27	48	60	66	60	29	27	1.51288	2.27803	3.03781	2.44237	3.18072	1.7708	2.82972	3.8411	1.58285	3.19797
ENSMUSG00000047033	11.4256	12.867	10.2587	11.9329	5.04301	6.05427	0	17.4077	24.1095	15.837	13.4064	10.2091	16.6663	8.16521	12.8513	Pcdhb15	18	37606593	37609393	+	2801	protein_coding	protocadherin beta 15 [Source:MGI Symbol;Acc:MGI:2136750]	-	12	14	12	11	5	6	0	15	30	17	14	10	17	7	13	0.219486	0.242361	0.197874	0.223304	0.0919562	0.117748	0	0.333144	0.46778	0.301248
ENSMUSG00000104415	2.85639	3.67629	6.83913	0	1.0086	3.02713	2.40964	11.6052	17.6803	10.2474	8.6184	10.2091	6.86258	0	10.8742	Gm37069	1	182321721	182325862	+	4142	TEC	predicted gene, 37069 [Source:MGI Symbol;Acc:MGI:5610297]	-	3	4	8	0	1	3	2	10	22	11	9	10	7	0	11	0.0371065	0.0468272	0.0892074	0	0.012437	0.039813	0.0299392	0.150191	0.231978	0.131817
ENSMUSG00000108481	119.968	73.5259	58.1326	87.8696	30.2581	88.7959	90.3614	265.758	161.534	168.617	135.979	120.467	71.5669	36.1602	110.719	Gm33248	7	129269129	129295124	+	758	lncRNA	predicted gene, 33248 [Source:MGI Symbol;Acc:MGI:5592407]	-	126	80	68	81	30	88	75	229	201	181	142	118	73	31	112	8.51608	5.11763	4.14344	6.07622	2.03881	6.38157	6.13497	18.794	11.5814	11.8522
ENSMUSG00000026889	801.693	798.675	802.743	717.06	778.641	792.1	703.614	653.371	761.056	745.269	675.108	706.466	757.825	657.883	759.215	Rbm18	2	36006091	36026785	-	5834	protein_coding	RNA binding motif protein 18 [Source:MGI Symbol;Acc:MGI:1915139]	-	842	869	939	661	772	785	584	563	947	800	705	692	773	564	768	7.39408	7.22273	7.43396	6.44248	6.81672	7.39634	6.20678	6.00338	7.08953	6.80632
ENSMUSG00000104728	4.76065	4.59537	2.56467	2.16962	4.03441	2.01809	2.40964	13.9262	7.23285	3.72634	4.788	7.14634	2.94111	6.99875	4.94281	Gm42462	5	43910251	43911613	-	1363	TEC	predicted gene 42462 [Source:MGI Symbol;Acc:MGI:5662599]	-	5	5	3	2	4	2	2	12	9	4	5	7	3	6	5	0.187937	0.177878	0.101659	0.0834357	0.151178	0.0806581	0.0909818	0.547695	0.28839	0.145664
ENSMUSG00000078184	3.80852	2.75722	0	1.08481	0	1.00904	2.40964	0	0	0	0.9576	1.02091	0	0	1.97712	Rbm8a2	1	175805343	175806680	-	1338	protein_coding	RNA binding motif protein 8A2 [Source:MGI Symbol;Acc:MGI:3612447]	-	4	3	0	1	0	1	2	0	0	0	1	1	0	0	2	0.153159	0.108721	0	0.0424973	0	0.0410826	0.0926817	0	0	0
ENSMUSG00000025511	2315.58	2207.62	2144.92	1863.7	1488.7	1792.06	1607.23	1396.1	1729.45	1680.58	1558.97	1934.62	1706.82	1563.05	2032.48	Tspan4	7	141055153	141073340	+	2601	protein_coding	tetraspanin 4 [Source:MGI Symbol;Acc:MGI:1928097]	-	2432	2402	2509	1718	1476	1776	1334	1203	2152	1804	1628	1895	1741	1340	2056	47.9029	44.7797	44.5535	37.5578	29.2328	37.5333	31.8006	28.7726	36.1356	34.4259
ENSMUSG00000001467	966.411	993.519	958.333	1242.11	1704.54	1455.04	1304.82	1563.22	1052.78	1925.59	1528.33	1800.88	1635.25	1362.42	1289.08	Cyp51	5	4131145	4154746	-	4415	protein_coding	cytochrome P450, family 51 [Source:MGI Symbol;Acc:MGI:106040]	-	1015	1081	1121	1145	1690	1442	1083	1347	1310	2067	1596	1764	1668	1168	1304	11.7781	11.8725	11.7272	14.7466	19.7188	17.9535	15.2096	18.9798	12.9591	23.238
ENSMUSG00000049119	85.6916	54.2253	42.7445	65.0886	58.4989	59.5336	72.2891	120.694	85.9905	81.9796	80.4384	107.195	95.0957	46.6583	89.9591	Fam110b	4	5644090	6108223	+	8164	protein_coding	family with sequence similarity 110, member B [Source:MGI Symbol;Acc:MGI:1916593]	-	90	59	50	60	58	59	60	104	107	88	84	105	97	40	91	0.564778	0.350427	0.282871	0.417894	0.365973	0.397249	0.455689	0.792472	0.572419	0.535018
ENSMUSG00000037145	1.90426	4.59537	39.325	56.4101	904.716	25.2261	2.40964	1.16052	0	29.8108	74.6928	90.8606	30.3914	338.273	3.95425	Lypd8l	11	58499030	58506901	-	1399	protein_coding	LY6/PLAUR domain containing 8 like [Source:MGI Symbol;Acc:MGI:1925604]	-	2	5	46	52	897	25	2	1	0	32	78	89	31	290	4	0.0732404	0.173301	1.51866	2.11351	33.0293	0.982282	0.0886406	0.0444668	0	1.13533
ENSMUSG00000095253	268.5	189.329	252.193	246.252	236.013	228.044	266.265	256.474	286.903	294.381	256.637	263.394	297.052	237.958	215.506	Zfp799	17	33034423	33049235	-	6382	protein_coding	zinc finger protein 799 [Source:MGI Symbol;Acc:MGI:2443934]	zf-C2H2	282	206	295	227	234	226	221	221	357	316	268	258	303	204	218	2.26376	1.56516	2.13494	2.02249	1.88879	1.94655	2.14712	2.15422	2.44312	2.45765
ENSMUSG00000019951	2176.57	2721.38	2130.39	3588.55	2301.63	2858.62	3646.98	3184.46	2689.81	3822.3	3179.23	4301.07	4254.8	3361.73	3307.73	Uhrf1bp1l	10	89580853	89655733	+	9235	protein_coding	UHRF1 (ICBP90) binding protein 1-like [Source:MGI Symbol;Acc:MGI:2442888]	-	2286	2961	2492	3308	2282	2833	3027	2744	3347	4103	3320	4213	4340	2882	3346	12.6817	15.5471	12.4633	20.3679	12.7293	16.8626	20.3234	18.4842	15.829	22.0523
ENSMUSG00000041923	0	0	0	0	1.0086	0	0	9.28413	0	0.931586	0.9576	0	1.96074	1.16646	0.988562	Nol4	18	22826238	23174710	-	5692	protein_coding	nucleolar protein 4 [Source:MGI Symbol;Acc:MGI:2441684]	-	0	0	0	0	1	0	0	8	0	1	1	0	2	1	1	0	0	0	0	0.00905023	0	0	0.0874337	0	0.00872015
ENSMUSG00000034275	169.479	163.595	154.735	79.1912	123.049	218.963	65.0602	373.686	225.826	416.419	239.4	446.136	349.011	113.146	459.681	Igsf9b	9	27210500	27268842	+	16686	protein_coding	immunoglobulin superfamily, member 9B [Source:MGI Symbol;Acc:MGI:2685354]	-	178	178	181	73	122	217	54	322	281	447	250	437	356	97	465	0.54652	0.517268	0.501011	0.248764	0.376645	0.71486	0.20066	1.20049	0.735508	1.32967
ENSMUSG00000104164	9.52129	14.7052	2.56467	4.33924	6.05161	5.04522	3.61445	13.9262	8.84014	12.1106	8.6184	13.2718	14.7055	5.83229	4.94281	Gm38248	1	127906642	127912424	-	5783	TEC	predicted gene, 38248 [Source:MGI Symbol;Acc:MGI:5611476]	-	10	16	3	4	6	5	3	12	11	13	9	13	15	5	5	0.0885901	0.134158	0.0239601	0.0393301	0.0534469	0.0475259	0.0321653	0.129087	0.0830755	0.111578
ENSMUSG00000030110	264.692	317.08	242.789	275.542	483.121	339.039	567.469	333.068	296.547	460.204	429.005	600.292	551.947	815.354	336.111	Ret	6	118128706	118174679	-	6763	protein_coding	ret proto-oncogene [Source:MGI Symbol;Acc:MGI:97902]	-	278	345	284	254	479	336	471	287	369	494	448	588	563	699	340	2.10593	2.47359	1.93955	2.13556	3.64855	2.73095	4.31819	2.63995	2.38298	3.62557
ENSMUSG00000039983	397.038	316.161	335.117	304.832	318.718	291.614	278.313	287.808	291.725	276.681	286.322	277.686	272.542	303.279	311.397	Ccdc32	2	118848260	118859874	-	2214	protein_coding	coiled-coil domain containing 32 [Source:MGI Symbol;Acc:MGI:2685477]	-	417	344	392	281	316	289	231	248	363	297	299	272	278	260	315	9.64932	7.53406	8.17767	7.21683	7.35248	7.1752	6.46926	6.96831	7.16082	6.65837
ENSMUSG00000061143	743.613	696.658	621.506	798.42	713.082	558.002	732.529	834.411	622.025	864.512	879.076	1039.28	954.879	709.207	817.54	Maml3	3	51593328	52012497	-	10486	protein_coding	mastermind like transcriptional coactivator 3 [Source:MGI Symbol;Acc:MGI:2389461]	-	781	758	727	736	707	553	608	719	774	928	918	1018	974	608	827	3.81575	3.50516	3.20218	3.99104	3.47323	2.89887	3.59512	4.26553	3.22377	4.39265
ENSMUSG00000057802	2.85639	1.83815	3.41956	2.16962	1.0086	3.02713	0	0	2.41095	0	0	1.02091	0	0	2.96568	Gm10030	9	110818567	110837135	+	6119	lncRNA	predicted gene 10030 [Source:MGI Symbol;Acc:MGI:3641798]	-	3	2	4	2	1	3	0	0	3	0	0	1	0	0	3	0.0251177	0.0158489	0.0301926	0.0185852	0.00841868	0.0269497	0	0	0.0214128	0
ENSMUSG00000066440	795.98	782.132	690.752	681.261	781.667	831.453	706.023	879.671	886.425	811.411	802.469	910.648	1071.54	870.178	972.745	Zfyve26	12	79279120	79343078	-	18957	protein_coding	zinc finger, FYVE domain containing 26 [Source:MGI Symbol;Acc:MGI:1924767]	-	836	851	808	628	775	824	586	758	1103	871	838	892	1093	746	984	2.25931	2.17675	1.96862	1.88368	2.10599	2.3893	1.91667	2.48744	2.5412	2.28054
ENSMUSG00000071661	23.8032	51.4681	29.0663	27.1203	34.2925	45.407	31.3253	51.0627	50.6299	62.4163	45.9648	33.6899	34.3129	55.99	41.5196	Zbtb3	19	8779919	8782210	+	2004	protein_coding	zinc finger and BTB domain containing 3 [Source:MGI Symbol;Acc:MGI:1922541]	ZBTB	25	56	34	25	34	45	26	44	63	67	48	33	35	48	42	0.639117	1.355	0.783614	0.709349	0.873988	1.23432	0.804444	1.36587	1.37302	1.65946
ENSMUSG00000038806	649.352	621.294	712.979	732.247	815.959	642.761	703.614	604.629	605.952	604.599	662.659	590.083	657.827	695.209	707.81	Sde2	1	180678692	180695678	+	3471	protein_coding	SDE2 telomere maintenance homolog (S. pombe) [Source:MGI Symbol;Acc:MGI:2384788]	-	682	676	834	675	809	637	584	521	754	649	692	578	671	596	716	10.0663	9.44366	11.0977	11.0578	12.0065	10.0878	10.4323	9.33763	9.48747	9.28066
ENSMUSG00000084384	31.4203	45.9537	47.8739	48.8165	56.4817	46.416	49.3975	45.2601	28.1277	35.4003	36.3888	45.9407	38.2344	31.4944	48.4395	Gm12251	11	58283595	58284386	-	792	processed_pseudogene	predicted gene 12251 [Source:MGI Symbol;Acc:MGI:3652216]	-	33	50	56	45	56	46	41	39	35	38	38	45	39	27	49	2.13465	3.06121	3.26576	3.23076	3.6424	3.19261	3.20981	3.06332	1.93009	2.38148
ENSMUSG00000047635	159.958	168.19	147.041	148.619	147.256	154.384	136.144	145.065	159.926	140.669	130.234	119.446	124.507	127.144	183.872	Mtrfr	5	124466152	124479907	+	2873	protein_coding	mitochondrial translation release factor in rescue [Source:MGI Symbol;Acc:MGI:1919900]	-	168	183	172	137	146	153	113	125	199	151	136	117	127	109	186	2.99579	3.08861	2.76512	2.71146	2.61783	2.92732	2.43873	2.70662	3.02518	2.60874
ENSMUSG00000002324	143.772	122.237	106.006	198.52	109.938	170.529	213.253	221.659	181.625	231.965	278.661	212.348	243.131	127.144	216.495	Rec8	14	55855494	55862852	+	2935	protein_coding	REC8 meiotic recombination protein [Source:MGI Symbol;Acc:MGI:1929645]	-	151	133	124	183	109	169	177	191	226	249	291	208	248	109	219	2.63577	2.19731	1.95135	3.54536	1.91312	3.16514	3.73926	4.04836	3.36305	4.21095
ENSMUSG00000024053	891.193	530.306	602.698	503.352	618.273	491.405	495.18	1093.21	455.669	694.032	681.811	855.519	727.433	829.352	590.171	Emilin2	17	71559167	71618973	-	5505	protein_coding	elastin microfibril interfacer 2 [Source:MGI Symbol;Acc:MGI:2389136]	-	936	577	705	464	613	487	411	942	567	745	712	838	742	711	597	8.71078	5.08237	5.91498	4.79268	5.73624	4.86279	4.62919	10.645	4.49841	6.71719
ENSMUSG00000042308	489.394	502.733	459.931	394.871	365.114	356.193	403.614	504.824	464.509	465.793	455.817	536.996	524.497	460.751	447.818	Setd1a	7	127375842	127399294	+	6795	protein_coding	SET domain containing 1A [Source:MGI Symbol;Acc:MGI:2446244]	-	514	547	538	364	362	353	335	435	578	500	476	526	535	395	453	3.87536	3.90343	3.65691	3.046	2.74437	2.85561	3.05686	3.98248	3.71511	3.65233
ENSMUSG00000024597	4848.24	5575.1	5122.51	8003.73	7935.68	6139.03	9601.2	7223.05	4981.02	8662.82	9569.29	12076.3	11200.7	9857.74	7474.51	Slc12a2	18	58011750	58079893	+	10920	protein_coding	solute carrier family 12, member 2 [Source:MGI Symbol;Acc:MGI:101924]	-	5092	6066	5992	7378	7868	6084	7969	6224	6198	9299	9993	11829	11425	8451	7561	23.8893	26.9357	25.3437	38.4179	37.1164	30.6253	45.2482	35.4569	24.7892	42.2671
ENSMUSG00000116720	59.032	45.9537	49.5837	8.67848	8.06882	38.3437	10.8434	60.3468	80.3649	84.7743	32.5584	70.4425	88.2332	23.3292	46.4624	Gm31641	16	94984498	95156535	-	2732	lncRNA	predicted gene, 31641 [Source:MGI Symbol;Acc:MGI:5590800]	-	62	50	58	8	8	38	9	52	100	91	34	69	90	20	47	1.16265	0.887437	0.980547	0.166505	0.150846	0.764569	0.204259	1.18407	1.59865	1.65329
ENSMUSG00000022900	444.644	360.277	452.237	388.362	615.247	498.468	501.204	561.69	340.747	582.241	644.465	739.135	578.417	579.73	427.059	Ildr1	16	36514340	36547166	+	4296	protein_coding	immunoglobulin-like domain containing receptor 1 [Source:MGI Symbol;Acc:MGI:2146574]	-	467	392	529	358	610	494	416	484	424	625	673	724	590	497	432	5.56918	4.42456	5.68738	4.73845	7.31459	6.32086	6.00412	7.00866	4.31057	7.22112
ENSMUSG00000112137	0.952129	0	0	0	1.0086	1.00904	1.20482	0	1.6073	1.86317	5.7456	4.08362	1.96074	4.66583	2.96568	Gm47865	10	111593163	111635758	-	1566	lncRNA	predicted gene, 47865 [Source:MGI Symbol;Acc:MGI:6097083]	-	1	0	0	0	1	1	1	0	2	2	6	4	2	4	3	0.032715	0	0	0	0.0328952	0.0351012	0.0395939	0	0.0557791	0.0633909
ENSMUSG00000084644	2.85639	0	3.41956	0	1.0086	3.02713	2.40964	0	0	0	0.9576	0	0	0	0	Gm24379	2	158329522	158329607	+	86	misc_RNA	predicted gene, 24379 [Source:MGI Symbol;Acc:MGI:5454156]	-	3	0	4	0	1	3	2	0	0	0	1	0	0	0	0	1.78715	0	2.14824	0	0.598999	1.91751	1.44196	0	0	0
ENSMUSG00000022681	666.49	584.531	663.395	529.388	732.245	540.848	544.578	507.146	530.409	520.757	500.825	584.979	521.556	540.07	529.869	Ntan1	16	13636709	13653315	+	2585	protein_coding	N-terminal Asn amidase [Source:MGI Symbol;Acc:MGI:108471]	-	700	636	776	488	726	536	452	437	660	559	523	573	532	463	536	13.8732	11.9301	13.8651	10.7344	14.4677	11.3977	10.8417	10.5166	11.1511	10.7335
ENSMUSG00000021922	3441	6514.39	3452.05	5013.99	4577.04	9814.98	17766.2	7462.12	7795.4	13621.7	10434	21624.8	18960.3	8209.53	9138.26	Itih4	14	30608433	30624310	+	3690	protein_coding	inter alpha-trypsin inhibitor, heavy chain 4 [Source:MGI Symbol;Acc:MGI:109536]	-	3614	7088	4038	4622	4538	9727	14746	6430	9700	14622	10896	21182	19340	7038	9244	50.1765	93.142	50.543	71.2232	63.3523	144.899	247.781	108.402	114.81	196.684
ENSMUSG00000093930	1760.49	1760.95	1977.36	1820.31	1918.36	2110.92	1784.34	2473.06	2001.09	2641.05	2054.05	1973.41	2385.24	1833.67	2219.32	Hmgcs1	13	120151915	120169796	+	4594	protein_coding	3-hydroxy-3-methylglutaryl-Coenzyme A synthase 1 [Source:MGI Symbol;Acc:MGI:107592]	-	1849	1916	2313	1678	1902	2092	1481	2131	2490	2835	2145	1933	2433	1572	2245	20.6198	20.2233	23.2544	20.7691	21.3277	25.0314	19.9887	28.8567	23.6724	30.6303
ENSMUSG00000042918	90.4523	87.312	68.3913	56.4101	49.4215	64.5788	54.2168	62.6679	68.3102	39.1266	48.8376	43.8989	58.8221	40.826	65.2451	Mamstr	7	45289401	45295945	+	4877	protein_coding	MEF2 activating motif and SAP domain containing transcriptional regulator [Source:MGI Symbol;Acc:MGI:1921740]	-	95	95	80	52	49	64	45	54	85	42	51	43	60	35	66	0.997951	0.944537	0.757632	0.606273	0.517568	0.721342	0.572111	0.688802	0.761202	0.42745
ENSMUSG00000091697	2.85639	7.35259	6.83913	4.33924	7.06022	7.06331	9.63855	3.48155	6.4292	0.931586	1.9152	2.04181	5.88221	5.83229	12.8513	Eif3s6-ps2	18	90328992	90330314	-	1323	processed_pseudogene	eukaryotic translation initiation factor 3, subunit 6, pseudogene 2 [Source:MGI Symbol;Acc:MGI:103204]	-	3	8	8	4	7	7	8	3	8	1	2	2	6	5	13	0.116172	0.29321	0.279287	0.171917	0.27256	0.290839	0.37493	0.141064	0.264097	0.0375171
ENSMUSG00000090000	465.591	484.352	572.777	450.196	737.288	476.269	474.698	387.612	414.683	401.514	452.945	422.655	481.361	524.906	508.121	Ier3ip1	18	77017713	77029308	+	1901	protein_coding	immediate early response 3 interacting protein 1 [Source:MGI Symbol;Acc:MGI:1913441]	-	489	527	670	415	731	472	394	334	516	431	473	414	491	450	514	13.1785	13.4424	16.2785	12.4132	19.8089	13.6481	12.8509	10.9299	11.855	11.2534
ENSMUSG00000097604	3.80852	5.51444	16.2429	49.9013	111.955	22.199	45.7831	0	0.803649	4.65793	12.4488	32.669	3.92147	401.262	3.95425	Gm17322	9	57905324	57914734	+	2169	lncRNA	predicted gene, 17322 [Source:MGI Symbol;Acc:MGI:4936956]	-	4	6	19	46	111	22	38	0	1	5	13	32	4	344	4	0.0944798	0.134134	0.40459	1.20591	2.63626	0.557541	1.08629	0	0.020136	0.114419
ENSMUSG00000021891	444.644	361.196	454.802	362.327	409.493	355.184	324.096	350.476	364.053	328.85	307.389	314.439	387.246	317.277	372.688	Mettl6	14	31195535	31216997	-	7752	protein_coding	methyltransferase like 6 [Source:MGI Symbol;Acc:MGI:1914261]	-	467	393	532	334	406	352	269	302	453	353	321	308	395	272	377	3.08632	2.45826	3.16971	2.44991	2.69797	2.49599	2.15159	2.42352	2.55222	2.26022
ENSMUSG00000022579	1961.39	1633.19	1773.9	848.322	918.837	980.791	910.843	1304.42	1429.69	648.384	667.447	638.066	674.493	720.871	1031.07	Gpihbp1	15	75468477	75471330	+	2554	protein_coding	GPI-anchored HDL-binding protein 1 [Source:MGI Symbol;Acc:MGI:1915703]	-	2060	1777	2075	782	911	972	756	1124	1779	696	697	625	688	618	1043	41.3223	33.7376	37.5248	17.4102	18.3748	20.9199	18.3536	27.3778	30.4221	13.5262
ENSMUSG00000034848	309.442	257.341	294.082	280.966	376.209	335.003	287.952	335.389	347.177	460.204	367.718	296.063	376.461	393.096	366.756	Ttc21b	2	66014671	66086961	-	9282	protein_coding	tetratricopeptide repeat domain 21B [Source:MGI Symbol;Acc:MGI:1920918]	-	325	280	344	259	373	332	239	289	432	494	384	290	384	337	371	1.79383	1.46273	1.71174	1.58663	2.0701	1.96612	1.59653	1.93691	2.03271	2.64164
ENSMUSG00000029547	1376.78	1492.58	1390.91	1315.88	1238.56	1270.39	1256.63	1454.13	1411.21	1351.73	1540.78	1626.3	1330.36	1616.71	1406.72	Ints1	5	139737037	139761429	-	9270	protein_coding	integrator complex subunit 1 [Source:MGI Symbol;Acc:MGI:1915760]	-	1446	1624	1627	1213	1228	1259	1043	1253	1756	1451	1609	1593	1357	1386	1423	7.99148	8.49483	8.10642	7.44044	6.82406	7.46551	6.97629	8.40862	8.27329	7.76921
ENSMUSG00000089824	325.628	394.283	425.736	468.638	383.269	370.319	379.518	321.463	342.355	308.355	318.881	286.874	306.855	423.424	320.294	Rbm12	2	155933878	155953898	-	6689	protein_coding	RNA binding motif protein 12 [Source:MGI Symbol;Acc:MGI:1922960]	-	342	429	498	432	380	367	315	277	426	331	333	281	313	363	324	2.61941	3.10988	3.43866	3.67232	2.92649	3.01591	2.91991	2.57616	2.78152	2.45615
ENSMUSG00000072572	52.3671	91.9074	66.6815	118.244	82.7054	218.963	134.94	168.275	116.529	259.913	156.089	231.746	240.19	123.645	194.747	Slc39a2	14	52130346	52134202	+	3447	protein_coding	solute carrier family 39 (zinc transporter), member 2 [Source:MGI Symbol;Acc:MGI:2684326]	-	55	100	78	109	82	217	112	145	145	279	163	227	245	106	197	0.817447	1.40672	1.04514	1.79805	1.22545	3.46045	2.01464	2.61686	1.83722	4.01746
ENSMUSG00000102151	2.85639	1.83815	0.854891	2.16962	0	1.00904	1.20482	17.4077	5.62555	3.72634	1.9152	0	0.980368	1.16646	0	Gm37472	14	61914892	61918943	-	4052	TEC	predicted gene, 37472 [Source:MGI Symbol;Acc:MGI:5610700]	-	3	2	1	2	0	1	1	15	7	4	2	0	1	1	0	0.0379306	0.0239336	0.0113986	0.0280659	0	0.0135658	0.0153021	0.23029	0.0754505	0.0489981
ENSMUSG00000097141	120.92	85.4739	126.524	71.5975	91.7828	65.5879	96.3855	114.891	127.78	111.79	97.6752	148.031	116.664	111.98	101.822	Gm10524	18	82710409	82712301	+	1893	TEC	predicted gene 10524 [Source:MGI Symbol;Acc:MGI:3642791]	-	127	93	148	66	91	65	80	99	159	120	102	145	119	96	103	3.43709	2.38221	3.61104	1.98249	2.47637	1.88745	2.62035	3.25341	3.66843	3.14644
ENSMUSG00000072974	13.3298	11.948	12.8234	7.59367	9.07742	12.1085	18.0723	9.28413	5.62555	2.79476	10.5336	7.14634	1.96074	4.66583	1.97712	Gm4787	12	81423765	81426238	-	2474	protein_coding	predicted gene 4787 [Source:MGI Symbol;Acc:MGI:3646380]	-	14	13	15	7	9	12	15	8	7	3	11	7	2	4	2	0.289912	0.254796	0.280035	0.160885	0.187399	0.266622	0.375934	0.201161	0.123575	0.0601881
ENSMUSG00000027961	7.61703	10.1098	12.8234	13.0177	6.05161	13.1176	6.02409	8.12361	8.84014	44.7161	13.4064	8.16724	26.4699	16.3304	11.8627	Lrrc39	3	116356622	116376783	+	5230	protein_coding	leucine rich repeat containing 39 [Source:MGI Symbol;Acc:MGI:1924557]	-	8	11	15	12	6	13	5	7	11	48	14	8	27	14	12	0.0783658	0.101986	0.132468	0.130466	0.0590981	0.136633	0.0592773	0.0832626	0.0918596	0.455542
ENSMUSG00000107352	22.8511	14.7052	24.7918	11.9329	8.06882	10.0904	14.4578	26.6919	32.9496	14.9054	18.1944	22.4599	33.3325	15.164	16.8055	Gm43660	5	31718156	31726416	-	6548	lncRNA	predicted gene 43660 [Source:MGI Symbol;Acc:MGI:5663797]	-	24	16	29	11	8	10	12	23	41	16	19	22	34	13	17	0.187776	0.118484	0.204555	0.0955216	0.0629369	0.083947	0.11363	0.218511	0.273469	0.121283
ENSMUSG00000106961	2.85639	4.59537	4.27445	5.42405	4.03441	4.03618	1.20482	0	4.01825	0	0	2.04181	0.980368	4.66583	6.91993	Gm43128	2	35170402	35172022	+	1621	TEC	predicted gene 43128 [Source:MGI Symbol;Acc:MGI:5663265]	-	3	5	5	5	4	4	1	0	5	0	0	2	1	4	7	0.0948149	0.149567	0.142465	0.17539	0.127116	0.135641	0.0382505	0	0.134716	0
ENSMUSG00000041720	1930.92	1896.05	1725.17	1915.78	1299.08	1926.27	2009.64	2188.73	2063.77	2171.53	2129.7	2520.62	2166.61	1701.86	2017.65	Pi4ka	16	17098215	17224178	-	11254	protein_coding	phosphatidylinositol 4-kinase alpha [Source:MGI Symbol;Acc:MGI:2448506]	-	2028	2063	2018	1766	1288	1909	1668	1886	2568	2331	2224	2469	2210	1459	2041	9.23208	8.88875	8.282	8.92281	5.89567	9.32423	9.18987	10.4253	9.96602	10.2807
ENSMUSG00000098222	0.952129	4.59537	4.27445	3.25443	6.05161	2.01809	3.61445	0	2.41095	0.931586	3.8304	2.04181	0	2.33292	7.90849	Gm8318	15	18163967	18164838	+	872	processed_pseudogene	predicted gene 8318 [Source:MGI Symbol;Acc:MGI:3646694]	-	1	5	5	3	6	2	3	0	3	1	4	2	0	2	8	0.0587519	0.278036	0.264835	0.195624	0.354453	0.126075	0.213317	0	0.150258	0.056921
ENSMUSG00000032515	874.055	691.143	657.411	469.723	349.985	653.861	395.18	422.428	569.787	440.64	424.217	437.968	384.304	328.941	447.818	Csrnp1	9	119800229	119813724	-	3473	protein_coding	cysteine-serine-rich nuclear protein 1 [Source:MGI Symbol;Acc:MGI:2387989]	CSRNP	918	752	769	433	347	648	328	364	709	473	443	429	392	282	453	13.5418	10.4993	10.2269	7.08926	5.14694	10.2561	5.85584	6.52004	8.9161	6.75998
ENSMUSG00000044646	99.0214	79.0403	75.2304	82.4456	466.983	136.221	63.8554	98.6439	110.1	83.8427	107.251	119.446	191.172	128.31	88.9705	Zbtb7c	18	75953249	76281635	+	4732	protein_coding	zinc finger and BTB domain containing 7C [Source:MGI Symbol;Acc:MGI:2443302]	ZBTB	104	86	88	76	463	135	53	85	137	90	112	117	195	110	90	1.12597	0.881256	0.858933	0.913243	5.04035	1.5682	0.694466	1.11745	1.26447	0.944032
ENSMUSG00000022313	240.889	193.925	191.496	182.248	245.09	228.044	220.482	182.201	198.501	178.865	186.732	207.244	152.937	202.964	214.518	Utp23	15	51740825	51748010	+	2992	protein_coding	UTP23 small subunit processome component [Source:MGI Symbol;Acc:MGI:1925831]	-	253	211	224	168	243	226	183	157	247	192	195	203	156	174	217	4.33209	3.41955	3.45786	3.19275	4.18378	4.15203	3.79236	3.26431	3.60553	3.18514
ENSMUSG00000025017	1380.59	1067.96	934.396	991.517	1222.43	1779.95	919.276	1603.83	1563.9	1635.87	1369.37	1576.28	1887.21	1299.43	1657.82	Pik3ap1	19	41260816	41373541	-	5572	protein_coding	phosphoinositide-3-kinase adaptor protein 1 [Source:MGI Symbol;Acc:MGI:1933177]	-	1450	1162	1093	914	1212	1764	763	1382	1946	1756	1430	1544	1925	1114	1677	13.332	10.1121	9.06004	9.32723	11.2051	17.4021	8.49051	15.4295	15.2534	15.6424
ENSMUSG00000023122	2.85639	5.51444	0.854891	4.33924	974.31	3.02713	3.61445	0	3.2146	0	6.7032	8.16724	55.881	124.811	1.97712	Sult1c2	17	54136665	54153367	-	1846	protein_coding	sulfotransferase family, cytosolic, 1C, member 2 [Source:MGI Symbol;Acc:MGI:1916333]	-	3	6	1	4	966	3	3	0	4	0	7	8	57	107	2	0.0832584	0.157604	0.0250201	0.12321	26.9569	0.0893312	0.100765	0	0.0946372	0
ENSMUSG00000032291	0	13.7861	0.854891	2.16962	3.02581	1.00904	3.61445	0	0	0	0.9576	0	0	3.49938	0.988562	Crabp1	9	54672032	54680394	+	802	protein_coding	cellular retinoic acid binding protein I [Source:MGI Symbol;Acc:MGI:88490]	-	0	15	1	2	3	1	3	0	0	0	1	0	0	3	1	0	0.906912	0.05759	0.141799	0.192695	0.0685393	0.231935	0	0	0
ENSMUSG00000093587	92.3565	115.803	48.7288	66.1734	64.5506	91.823	55.4216	106.767	90.8124	141.601	104.378	165.387	137.252	52.4906	106.765	Gm20554	13	72774332	72776758	-	2427	lncRNA	predicted gene, 20554 [Source:MGI Symbol;Acc:MGI:5295661]	-	97	126	57	61	64	91	46	92	113	152	109	162	140	45	108	2.04758	2.51738	1.08474	1.42915	1.35842	2.06104	1.17519	2.35815	2.03349	3.10858
ENSMUSG00000004846	1844.27	1828.96	1635.41	1844.18	2050.49	1875.81	1912.05	1832.45	1919.11	2074.64	2090.44	2074.48	1943.09	2108.96	1879.26	Plod3	5	137015873	137025502	+	4519	protein_coding	procollagen-lysine, 2-oxoglutarate 5-dioxygenase 3 [Source:MGI Symbol;Acc:MGI:1347008]	-	1937	1990	1913	1700	2033	1859	1587	1579	2388	2227	2183	2032	1982	1808	1901	21.9597	21.353	19.5521	21.3907	23.175	22.6126	21.7748	21.7367	23.0795	24.4606
ENSMUSG00000024800	188.522	170.029	229.111	197.436	270.305	182.637	175.903	181.041	144.657	149.054	174.283	156.199	144.114	185.467	146.307	Rpp30	19	36061116	36082177	+	4179	protein_coding	ribonuclease P/MRP 30 subunit [Source:MGI Symbol;Acc:MGI:1859683]	-	198	185	268	182	268	181	146	156	180	160	182	153	147	159	148	2.42734	2.14658	2.96199	2.47638	3.30359	2.38078	2.16621	2.32223	1.88119	1.90036
ENSMUSG00000084098	8.56916	4.59537	7.69402	8.67848	10.086	11.0995	6.02409	4.64206	3.2146	6.5211	5.7456	4.08362	4.90184	5.83229	8.89705	Gm13422	2	23125248	23125751	+	504	processed_pseudogene	predicted gene 13422 [Source:MGI Symbol;Acc:MGI:3650167]	-	9	5	9	8	10	11	5	4	4	7	6	4	5	5	9	0.914851	0.481047	0.824771	0.902562	1.0221	1.19971	0.61512	0.493723	0.346628	0.689376
ENSMUSG00000021481	451.309	401.635	389.83	349.309	282.409	336.012	319.277	333.068	362.446	239.418	318.881	332.815	320.58	274.118	433.979	Zfp346	13	55253124	55282638	+	4176	protein_coding	zinc finger protein 346 [Source:MGI Symbol;Acc:MGI:1349417]	-	474	437	456	322	280	333	265	287	451	257	333	326	327	235	439	5.81509	5.07422	5.04342	4.38443	3.454	4.38326	3.93464	4.27538	4.71682	3.05465
ENSMUSG00000120632	0.952129	0	0	0	0	0	0	0	4.8219	2.79476	1.9152	3.06272	0	0	0	ENSMUSG00000120632	2	44817367	44819855	+	2489	lncRNA	novel transcript, antisense to Gtdc1	-	1	0	0	0	0	0	0	0	6	3	2	3	0	0	0	0.0205832	0	0	0	0	0	0	0	0.105283	0.0598254
ENSMUSG00000029075	33.3245	40.4392	47.019	71.5975	28.2409	110.995	46.9879	39.4575	36.1642	51.2372	42.1344	33.6899	41.1755	19.8298	81.062	Tnfrsf4	4	156098300	156101069	+	1365	protein_coding	tumor necrosis factor receptor superfamily, member 4 [Source:MGI Symbol;Acc:MGI:104512]	-	35	44	55	66	28	110	39	34	45	55	44	33	42	17	82	1.31363	1.56303	1.86102	2.74934	1.05669	4.42969	1.77154	1.54953	1.43984	1.99995
ENSMUSG00000106590	3.80852	6.43352	3.41956	0	0	5.04522	2.40964	3.48155	2.41095	13.9738	8.6184	11.23	4.90184	4.66583	3.95425	Gm42879	5	121731758	121733971	+	2214	TEC	predicted gene 42879 [Source:MGI Symbol;Acc:MGI:5663016]	-	4	7	4	0	0	5	2	3	3	15	9	11	5	4	4	0.0925595	0.153309	0.0834456	0	0	0.124138	0.0560109	0.0842941	0.0591803	0.336281
ENSMUSG00000015087	1710.02	1564.26	1520	1490.53	1572.41	1570.07	1586.75	1639.81	1617.75	1760.7	1734.21	1721.25	1610.75	1586.38	1553.03	Rabl6	2	25473030	25498533	-	6379	protein_coding	RAB, member RAS oncogene family-like 6 [Source:MGI Symbol;Acc:MGI:2442633]	-	1796	1702	1778	1374	1559	1556	1317	1413	2013	1890	1811	1686	1643	1360	1571	14.4242	12.9376	12.8736	12.2476	12.5898	13.4082	12.8013	13.7798	13.7824	14.7061
ENSMUSG00000111535	6.6649	3.67629	3.41956	1.08481	0	3.02713	0	2.32103	6.4292	16.7685	8.6184	3.06272	1.96074	4.66583	0	Gm35154	10	44474716	44565305	+	3151	lncRNA	predicted gene, 35154 [Source:MGI Symbol;Acc:MGI:5594313]	-	7	4	4	1	0	3	0	2	8	18	9	3	2	4	0	0.113812	0.0615545	0.0586317	0.0180455	0	0.0523343	0	0.0394853	0.110886	0.283539
ENSMUSG00000034755	0.952129	1.83815	3.41956	1.08481	5.04301	1.00904	2.40964	8.12361	1.6073	7.45269	4.788	3.06272	4.90184	2.33292	0	Pcdh11x	X	119199956	119820316	+	13946	protein_coding	protocadherin 11 X-linked [Source:MGI Symbol;Acc:MGI:2442849]	-	1	2	4	1	5	1	2	7	2	8	5	3	5	2	0	0.00367357	0.0069539	0.0132474	0.00407726	0.0184691	0.00394152	0.00889202	0.031225	0.00626346	0.0284727
ENSMUSG00000105741	24.7554	22.9768	17.9527	46.6468	32.2753	22.199	48.1927	15.0867	24.9131	14.9054	25.8552	15.3136	21.5681	26.8285	26.6912	C79130	5	29481000	29485295	-	4296	TEC	expressed sequence C79130 [Source:MGI Symbol;Acc:MGI:2141307]	-	26	25	21	43	32	22	40	13	31	16	27	15	22	23	27	0.310061	0.282179	0.225775	0.569144	0.383716	0.281496	0.577319	0.188249	0.31516	0.184861
ENSMUSG00000017715	2367.95	2624.87	1727.73	2681.65	2215.9	2782.94	3609.64	3196.06	2379.61	3655.54	3251.05	4218.38	3414.62	2920.81	3117.92	Pgs1	11	117877118	117914837	+	5333	protein_coding	phosphatidylglycerophosphate synthase 1 [Source:MGI Symbol;Acc:MGI:1921701]	-	2487	2856	2021	2472	2197	2758	2996	2754	2961	3924	3395	4132	3483	2504	3154	23.8915	25.9678	17.5031	26.3569	21.2218	28.4274	34.833	32.1252	24.2494	36.5213
ENSMUSG00000042429	246.601	194.844	121.395	174.654	170.454	312.804	293.976	316.821	258.775	295.313	332.287	604.376	434.303	171.469	359.836	Adora1	1	134126961	134163169	-	5785	protein_coding	adenosine A1 receptor [Source:MGI Symbol;Acc:MGI:99401]	-	259	212	142	161	169	310	244	273	322	317	347	592	443	147	364	2.29369	1.77697	1.13372	1.58249	1.5049	2.94559	2.61521	2.93571	2.43101	2.71985
ENSMUSG00000039782	650.304	602.912	699.301	572.78	533.551	532.775	524.096	530.356	611.577	455.546	408.895	392.028	481.361	551.735	495.269	Cpeb2	5	43390513	43447067	+	7816	protein_coding	cytoplasmic polyadenylation element binding protein 2 [Source:MGI Symbol;Acc:MGI:2442640]	-	683	656	818	528	529	528	435	457	761	489	427	384	491	473	501	4.47687	4.06975	4.83381	3.8412	3.48655	3.71333	3.45084	3.63735	4.2524	3.10537
ENSMUSG00000034457	59.032	71.6877	65.8266	59.6646	131.118	81.7326	109.638	78.9151	114.118	109.927	100.548	99.0278	146.075	116.646	88.9705	Eda2r	X	96377446	96420822	-	5891	protein_coding	ectodysplasin A2 receptor [Source:MGI Symbol;Acc:MGI:2442860]	-	62	78	77	55	130	81	91	68	142	118	105	97	149	100	90	0.539189	0.642028	0.603702	0.530874	1.13679	0.755805	0.957795	0.718081	1.05277	0.994219
ENSMUSG00000117007	0.952129	0.919074	0	1.08481	3.02581	0	1.20482	3.48155	0.803649	6.5211	2.8728	13.2718	1.96074	0	2.96568	Gm41556	17	29272310	29279141	+	2434	lncRNA	predicted gene, 41556 [Source:MGI Symbol;Acc:MGI:5624441]	-	1	1	0	1	3	0	1	3	1	7	3	13	2	0	3	0.0210483	0.0199218	0	0.0233613	0.0634929	0	0.0254741	0.0766751	0.0179437	0.142747
ENSMUSG00000031736	183.761	261.936	185.511	214.792	204.746	207.863	226.506	259.956	204.931	350.276	203.969	352.212	350.972	247.289	299.534	Crnde	8	93052659	93084247	-	4354	lncRNA	colorectal neoplasia differentially expressed (non-protein coding) [Source:MGI Symbol;Acc:MGI:1918546]	-	193	285	217	198	203	206	188	224	255	376	213	345	358	212	303	2.27095	3.17398	2.30193	2.5858	2.40177	2.60071	2.67725	3.20047	2.55791	4.28636
ENSMUSG00000036273	9489.87	10140.1	6187.7	12100	5406.11	12345.7	12144.6	14165.3	10911.1	21429.3	15205.7	22445.6	19226	9584.79	20275.4	Lrrk2	15	91557378	91700323	+	11834	protein_coding	leucine-rich repeat kinase 2 [Source:MGI Symbol;Acc:MGI:1913975]	-	9967	11033	7238	11154	5360	12235	10080	12206	13577	23003	15879	21986	19611	8217	20510	43.1491	45.2075	28.2493	53.5941	23.3323	56.8311	52.814	64.1646	50.1079	96.481
ENSMUSG00000013089	4059.88	4065.06	2858.76	3749.1	2316.76	4717.28	4413.25	5598.33	4367.03	7049.31	5483.22	8555.19	6825.33	3185.6	7186.84	Etv5	16	22200059	22258469	-	4103	protein_coding	ets variant 5 [Source:MGI Symbol;Acc:MGI:1096867]	ETS	4264	4423	3344	3456	2297	4675	3663	4824	5434	7567	5726	8380	6962	2731	7270	53.242	52.2713	37.6431	47.895	28.8392	62.6317	55.3548	73.1408	57.8431	91.5401
ENSMUSG00000096478	0	0.919074	3.41956	4.33924	0	2.01809	0	0	0	0.931586	0	0	0	0	1.97712	Trav9d-1	14	53029773	53030234	+	337	TR_V_gene	T cell receptor alpha variable 9D-1 [Source:MGI Symbol;Acc:MGI:3650631]	-	0	1	4	4	0	2	0	0	0	1	0	0	0	0	2	0	0.143886	0.548215	0.674913	0	0.326222	0	0	0	0.147285
ENSMUSG00000003348	1008.3	951.241	1127.6	1098.91	992.465	1447.98	1171.08	996.883	1047.16	983.755	964.303	864.707	815.667	1066.14	1055.78	Mob3a	10	80521087	80537811	-	3254	protein_coding	MOB kinase activator 3A [Source:MGI Symbol;Acc:MGI:3050117]	-	1059	1035	1319	1013	984	1435	972	859	1303	1056	1007	847	832	914	1068	16.6731	15.4231	18.7218	17.7015	15.5776	24.2409	18.5212	16.4221	17.4888	16.1078
ENSMUSG00000048756	3501.93	2509.99	2940.82	2499.4	2518.48	2628.56	3372.29	3324.88	3716.88	2849.72	3758.58	4435.83	3607.76	2874.15	3556.84	Foxo3	10	42057837	42152751	-	7571	protein_coding	forkhead box O3 [Source:MGI Symbol;Acc:MGI:1890081]	Fork_head	3678	2731	3440	2304	2497	2605	2799	2865	4625	3059	3925	4345	3680	2464	3598	24.8884	17.4911	20.9858	17.304	16.9899	18.9133	22.9229	23.541	26.6804	20.0547
ENSMUSG00000072596	2168	1585.4	1281.48	1741.12	1763.04	2634.62	1422.89	2075	2480.06	2890.71	1847.21	3417.99	3764.61	2302.59	3197.01	Ear2	14	44340111	44340991	+	719	protein_coding	eosinophil-associated, ribonuclease A family, member 2 [Source:MGI Symbol;Acc:MGI:108020]	-	2277	1725	1499	1605	1748	2611	1181	1788	3086	3103	1929	3348	3840	1974	3234	162.245	116.334	96.2928	126.93	125.238	199.614	101.845	154.701	187.457	214.211
ENSMUSG00000037418	2.85639	8.27166	0.854891	5.42405	0	15.1357	1.20482	2.32103	2.41095	46.5793	1.9152	4.08362	55.881	1.16646	0.988562	Best1	19	9962538	9978997	-	2579	protein_coding	bestrophin 1 [Source:MGI Symbol;Acc:MGI:1346332]	-	3	9	1	5	0	15	1	2	3	50	2	4	57	1	1	0.0595948	0.169215	0.0179089	0.110239	0	0.319708	0.0240419	0.0482428	0.0508047	0.962294
ENSMUSG00000020227	243.745	231.607	315.455	249.506	194.66	235.107	190.361	205.411	226.629	164.891	204.926	175.596	202.936	152.806	181.895	Irak3	10	119977553	120038035	-	3676	protein_coding	interleukin-1 receptor-associated kinase 3 [Source:MGI Symbol;Acc:MGI:1921164]	-	256	252	369	230	193	233	158	177	282	177	214	172	207	131	184	3.56782	3.32409	4.63631	3.55771	2.70462	3.48413	2.66503	2.99538	3.35048	2.38994
ENSMUSG00000042015	666.49	661.733	622.361	621.596	642.48	633.68	660.24	674.26	672.655	760.174	725.861	748.324	799.981	601.893	691.993	Wdr41	13	95112852	95159822	+	5726	protein_coding	WD repeat domain 41 [Source:MGI Symbol;Acc:MGI:2445123]	-	700	720	728	573	637	628	548	581	837	816	758	733	816	516	700	6.26304	6.09718	5.8722	5.69011	5.73076	6.02868	5.93403	6.31217	6.38422	7.07339
ENSMUSG00000028822	2551.71	2258.16	2516.8	2167.45	2346.01	2476.2	2344.58	2158.56	2506.58	2118.43	1880.73	2209.24	2129.36	2224.44	2354.75	Tmem50a	4	134625160	134642335	-	1270	protein_coding	transmembrane protein 50A [Source:MGI Symbol;Acc:MGI:1919067]	-	2680	2457	2944	1998	2326	2454	1946	1860	3119	2274	1964	2164	2172	1907	2382	108.111	93.8101	107.067	89.456	94.3475	106.215	95.0078	91.1093	107.262	88.8742
ENSMUSG00000097177	25.7075	20.2196	27.3565	42.3076	16.1376	22.199	24.0964	17.4077	18.4839	25.1528	14.364	20.4181	14.7055	10.4981	19.7712	9330159M07Rik	9	88722289	88740923	-	5332	lncRNA	RIKEN cDNA 9330159M07 gene [Source:MGI Symbol;Acc:MGI:2442519]	-	27	22	32	39	16	22	20	15	23	27	15	20	15	9	20	0.259425	0.200069	0.277192	0.415903	0.15458	0.226802	0.232573	0.175007	0.188396	0.251341
ENSMUSG00000105632	6.6649	9.19074	6.83913	2.16962	0	6.05427	0	11.6052	6.4292	10.2474	11.4912	11.23	6.86258	8.16521	7.90849	Gm43272	5	101958358	101959941	+	1584	TEC	predicted gene 43272 [Source:MGI Symbol;Acc:MGI:5663409]	-	7	10	8	2	0	6	0	10	8	11	12	11	7	7	8	0.226403	0.306121	0.233268	0.0717947	0	0.208214	0	0.392734	0.220581	0.344688
ENSMUSG00000059475	473.208	486.19	546.275	478.401	461.94	523.694	559.036	438.675	484.601	450.888	481.673	467.575	489.204	421.091	519.983	Zfp426	9	20379845	20404042	-	4888	protein_coding	zinc finger protein 426 [Source:MGI Symbol;Acc:MGI:1920248]	zf-C2H2	497	529	639	441	458	519	464	378	603	484	503	458	499	361	526	5.20911	5.24774	6.03797	5.13009	4.82679	5.83647	5.88582	4.81077	5.3879	4.91477
ENSMUSG00000055333	94.2608	156.243	95.7478	199.605	113.972	145.302	202.409	223.98	126.977	204.949	158.004	343.024	297.052	166.804	213.529	Fat2	11	55141435	55227390	-	14528	protein_coding	FAT atypical cadherin 2 [Source:MGI Symbol;Acc:MGI:2685369]	-	99	170	112	184	113	144	168	193	158	220	165	336	303	143	216	0.349114	0.567403	0.356068	0.720161	0.400679	0.544842	0.717007	0.826428	0.47499	0.751633
ENSMUSG00000055707	596.985	682.872	595.004	809.269	752.417	734.584	846.987	806.559	688.728	878.486	814.917	975.985	863.705	899.339	837.312	Klhl26	8	70902869	70929618	-	3195	protein_coding	kelch-like 26 [Source:MGI Symbol;Acc:MGI:2443079]	-	627	743	696	746	746	728	703	695	857	943	851	956	881	771	847	10.0539	11.2763	10.0614	13.2766	12.028	12.5249	13.6428	13.5322	11.715	14.6497
ENSMUSG00000009628	241.841	203.115	213.723	77.0215	89.7656	191.718	103.614	311.018	311.816	379.156	218.333	305.251	366.658	151.64	375.653	Tex15	8	34006766	34075610	+	9622	protein_coding	testis expressed gene 15 [Source:MGI Symbol;Acc:MGI:1934816]	-	254	221	250	71	89	190	86	268	388	407	228	299	374	130	380	1.35241	1.11372	1.20004	0.419576	0.476485	1.08543	0.554183	1.7327	1.76116	2.09951
ENSMUSG00000087222	18.0905	16.5433	16.2429	24.9506	28.2409	34.3075	19.2771	41.7786	24.1095	40.0582	26.8128	26.5435	29.4111	20.9963	13.8399	E030042O20Rik	2	75535114	75546239	+	3094	lncRNA	RIKEN cDNA E030042O20 gene [Source:MGI Symbol;Acc:MGI:2444099]	-	19	18	19	23	28	34	16	36	30	43	28	26	30	18	14	0.314609	0.282098	0.283631	0.422693	0.466189	0.604049	0.320642	0.723829	0.423482	0.689822
ENSMUSG00000048334	7.61703	2.75722	1.70978	6.50886	5.04301	4.03618	3.61445	2.32103	1.6073	2.79476	2.8728	2.04181	0.980368	1.16646	2.96568	Gm8258	5	104923645	104925093	+	1449	processed_pseudogene	predicted gene 8258 [Source:MGI Symbol;Acc:MGI:3644429]	-	8	3	2	6	5	4	3	2	2	3	3	2	1	1	3	0.282852	0.100392	0.0637504	0.235451	0.177757	0.151742	0.128373	0.0858648	0.060283	0.102764
ENSMUSG00000019796	105.686	189.329	88.0538	117.16	132.127	155.393	132.53	163.633	131.799	221.717	170.453	164.366	201.956	229.792	202.655	Lrp11	10	7465564	7501247	+	3418	protein_coding	low density lipoprotein receptor-related protein 11 [Source:MGI Symbol;Acc:MGI:2442989]	-	111	206	103	108	131	154	110	141	164	238	178	161	206	197	205	1.66375	2.92242	1.39183	1.79667	1.97435	2.47664	1.99545	2.56626	2.09559	3.45616
ENSMUSG00000005102	602.698	664.49	593.294	787.572	536.576	627.626	783.132	651.05	707.212	785.327	745.013	744.24	780.373	821.187	659.371	Eif2ak4	2	118219099	118305715	+	7457	protein_coding	eukaryotic translation initiation factor 2 alpha kinase 4 [Source:MGI Symbol;Acc:MGI:1353427]	-	633	723	694	726	532	622	650	561	880	843	778	729	796	704	667	4.34889	4.70135	4.2985	5.53593	3.67512	4.58501	5.40467	4.68007	5.15409	5.61116
ENSMUSG00000081787	81.8831	67.0924	63.2619	86.7848	83.714	57.5155	73.4939	83.5572	76.3467	83.8427	90.0144	103.111	84.3117	92.1502	77.1078	Gm13991	2	116358324	116358971	-	648	processed_pseudogene	predicted gene 13991 [Source:MGI Symbol;Acc:MGI:3651689]	-	86	73	74	80	83	57	61	72	95	90	94	101	86	79	78	6.79926	5.46256	5.27446	7.01993	6.59823	4.83519	5.8368	6.91212	6.40298	6.89376
ENSMUSG00000112135	3.80852	2.75722	0	7.59367	2.0172	4.03618	1.20482	0	2.41095	0	0.9576	2.04181	0.980368	1.16646	4.94281	Gm9029	10	118079705	118082114	-	2410	processed_pseudogene	predicted gene 9029 [Source:MGI Symbol;Acc:MGI:3646678]	-	4	3	0	7	2	4	1	0	3	0	1	2	1	1	5	0.0850318	0.0603604	0	0.165158	0.0427501	0.091234	0.0257278	0	0.0543673	0
ENSMUSG00000030605	5959.38	5713.88	6544.19	5407.78	6605.34	6181.41	5861.44	4379.79	5065.4	4059.85	5063.79	4658.39	4579.3	6450.52	4061.01	Mfge8	7	78783516	78798808	-	4694	protein_coding	milk fat globule EGF and factor V/VIII domain containing [Source:MGI Symbol;Acc:MGI:102768]	-	6259	6217	7655	4985	6549	6126	4865	3774	6303	4358	5288	4563	4671	5530	4108	68.3125	64.2223	75.3222	60.3865	71.8714	71.7377	64.2628	50.0164	58.6459	46.0822
ENSMUSG00000031823	1158.74	1159.87	1034.42	1065.28	1091.31	985.836	989.156	1040.98	1002.95	936.244	971.964	953.526	1015.66	1012.49	1036.01	Zdhhc7	8	120807629	120828221	-	3677	protein_coding	zinc finger, DHHC domain containing 7 [Source:MGI Symbol;Acc:MGI:2142662]	-	1217	1262	1210	982	1082	977	821	897	1248	1005	1015	934	1036	868	1048	16.9565	16.6423	15.1989	15.1857	15.1586	14.6054	13.8443	15.1758	14.8236	13.5663
ENSMUSG00000025172	0	0.919074	0	0	1.0086	2.01809	1.20482	1.16052	4.01825	5.58952	0	0	7.84295	1.16646	0	Ankrd2	19	42024439	42033549	+	1138	protein_coding	ankyrin repeat domain 2 (stretch responsive muscle) [Source:MGI Symbol;Acc:MGI:1861447]	-	0	1	0	0	1	2	1	1	5	6	0	0	8	1	0	0	0.0426095	0	0	0.045267	0.0966054	0.0544851	0.0546653	0.191894	0.261697
ENSMUSG00000118370	2.85639	2.75722	0.854891	13.0177	0	2.01809	2.40964	3.48155	2.41095	0	0.9576	0	0	0	6.91993	Gm41750	18	62275689	62279579	+	295	lncRNA	predicted gene, 41750 [Source:MGI Symbol;Acc:MGI:5624635]	-	3	3	1	12	0	2	2	3	3	0	1	0	0	0	7	0.521	0.493114	0.156567	2.31301	0	0.372668	0.420367	0.632635	0.444153	0
ENSMUSG00000112643	0.952129	3.67629	0	0	0	4.03618	0	1.16052	3.2146	8.38427	4.788	6.12543	0.980368	3.49938	1.97712	Gm19688	10	75454914	75455337	-	424	processed_pseudogene	predicted gene, 19688 [Source:MGI Symbol;Acc:MGI:5011873]	-	1	4	0	0	0	4	0	1	4	9	5	6	1	3	2	0.120829	0.457449	0	0	0	0.518571	0	0.146719	0.412029	1.05358
ENSMUSG00000106892	1.90426	2.75722	1.70978	0	0	1.00904	0	4.64206	4.01825	2.79476	2.8728	4.08362	5.88221	0	2.96568	Gm42791	5	148830585	148931957	-	811	protein_coding	predicted gene 42791 [Source:MGI Symbol;Acc:MGI:5662928]	-	2	3	2	0	0	1	0	4	5	3	3	4	6	0	3	0.126342	0.17937	0.113902	0	0	0.0677786	0	0.306826	0.269267	0.183607
ENSMUSG00000029922	1949.01	1705.8	1888.45	1674.95	1846.75	1578.15	1730.12	1680.43	1664.36	1392.72	1491.94	1572.19	1469.57	1706.53	1508.54	Mkrn1	6	39374738	39397396	-	4439	protein_coding	makorin, ring finger protein, 1 [Source:MGI Symbol;Acc:MGI:1859353]	-	2047	1856	2209	1544	1831	1564	1436	1448	2071	1495	1558	1540	1499	1463	1526	23.625	20.2741	22.9843	19.7779	21.2485	19.3671	20.0581	20.2926	20.3765	16.7165
ENSMUSG00000029141	428.458	439.317	455.657	403.549	457.905	483.332	400	459.564	431.56	360.524	394.531	376.714	345.09	402.428	446.83	Slc4a1ap	5	31684339	31714276	+	5380	protein_coding	solute carrier family 4 (anion exchanger), member 1, adaptor protein [Source:MGI Symbol;Acc:MGI:1196608]	-	450	478	533	372	454	479	332	396	537	387	412	369	352	345	452	4.28518	4.30818	4.57579	3.93168	4.34708	4.89403	3.82627	4.57896	4.35939	3.57041
ENSMUSG00000027895	73.314	58.8207	29.9212	19.5266	7.06022	89.805	1.20482	138.101	69.1139	142.533	74.6928	279.728	142.153	66.4881	160.147	Kcnc4	3	107345619	107366868	-	3838	protein_coding	potassium voltage gated channel, Shaw-related subfamily, member 4 [Source:MGI Symbol;Acc:MGI:96670]	-	77	64	35	18	7	89	1	119	86	153	78	274	145	57	162	1.02784	0.80858	0.421196	0.266677	0.0939544	1.27467	0.0161553	1.92884	0.978649	1.97868
ENSMUSG00000009633	869.294	586.369	919.008	262.524	125.067	330.967	191.566	437.515	431.56	214.265	171.41	163.345	168.623	246.123	396.413	G0s2	1	192954469	192955525	-	871	protein_coding	G0/G1 switch gene 2 [Source:MGI Symbol;Acc:MGI:1316737]	-	913	638	1075	242	124	328	159	377	537	230	179	160	172	211	401	53.7021	35.5182	57.0048	15.7985	7.33378	20.7	11.3188	26.9263	26.9271	13.1069
ENSMUSG00000020015	1257.76	1290.38	1501.19	1137.97	996.499	1002.99	920.481	916.808	1154.84	840.291	855.136	744.24	788.216	1192.12	941.111	Cdk17	10	92996737	93102933	+	6102	protein_coding	cyclin-dependent kinase 17 [Source:MGI Symbol;Acc:MGI:97517]	-	1321	1404	1756	1049	988	994	764	790	1437	902	893	729	804	1022	952	11.091	11.1569	13.2915	9.7751	8.34082	8.95422	7.76321	8.05394	10.2853	7.33708
ENSMUSG00000108389	0	0.919074	0	2.16962	1.0086	2.01809	0	2.32103	5.62555	3.72634	0.9576	0	1.96074	3.49938	0	Gm45206	7	79859142	79861426	+	2285	TEC	predicted gene 45206 [Source:MGI Symbol;Acc:MGI:5753782]	-	0	1	0	2	1	2	0	2	7	4	1	0	2	3	0	0	0.0212208	0	0.0497693	0.0225444	0.0481125	0	0.0544499	0.133797	0.0868886
ENSMUSG00000046413	96.1651	151.647	83.7793	117.16	139.187	91.823	138.554	165.954	85.1868	141.601	152.258	203.16	151.957	152.806	112.696	Irx3os	8	92527040	92534167	+	3728	lncRNA	iroquois homeobox 3, opposite strand [Source:MGI Symbol;Acc:MGI:2441953]	-	101	165	98	108	138	91	115	143	106	152	159	199	155	131	114	1.38798	2.14613	1.21415	1.64727	1.9069	1.34177	1.91268	2.38624	1.24183	2.02375
ENSMUSG00000105686	6.6649	5.51444	5.12935	0	0	1.00904	0	0	0.803649	0	0	0	0	0	0	Gm35394	5	99421954	99427143	+	3252	lncRNA	predicted gene, 35394 [Source:MGI Symbol;Acc:MGI:5594553]	-	7	6	6	0	0	1	0	0	1	0	0	0	0	0	0	0.110277	0.0894641	0.0852161	0	0	0.016903	0	0	0.0134302	0
ENSMUSG00000009076	168.527	102.017	157.3	138.856	143.222	141.266	106.024	123.015	110.904	119.243	129.276	132.718	104.899	95.6496	161.136	Zmat5	11	4654678	4687669	+	1248	protein_coding	zinc finger, matrin type 5 [Source:MGI Symbol;Acc:MGI:1914428]	-	177	111	184	128	142	140	88	106	138	128	135	130	107	82	163	7.26603	4.31277	6.80964	5.83194	5.86135	6.16634	4.37208	5.28378	4.82945	5.09078
ENSMUSG00000057751	2263.21	2170.85	1785.87	1338.66	889.587	2049.37	1655.42	2425.48	2383.62	2845.06	2038.73	4144.88	3117.57	1439.41	2778.85	Megf6	4	154255187	154360170	+	7877	protein_coding	multiple EGF-like-domains 6 [Source:MGI Symbol;Acc:MGI:1919351]	-	2377	2362	2089	1234	882	2031	1374	2090	2966	3054	2129	4060	3180	1234	2811	15.4599	14.5401	12.2489	8.90783	5.76809	14.173	10.8155	16.5059	16.4454	19.2441
ENSMUSG00000118249	2.85639	1.83815	3.41956	3.25443	5.04301	9.0814	8.43373	1.16052	0	0.931586	1.9152	4.08362	4.90184	0	2.96568	Gm36608	19	3739686	3758176	-	571	lncRNA	predicted gene, 36608 [Source:MGI Symbol;Acc:MGI:5595767]	-	3	2	4	3	5	9	7	1	0	1	2	4	5	0	3	0.269168	0.169841	0.323553	0.298747	0.451085	0.866403	0.76012	0.108948	0	0.0869266
ENSMUSG00000040280	512.246	369.468	452.237	190.927	215.841	242.171	227.711	313.339	326.282	195.633	182.902	156.199	173.525	183.134	274.82	Ndufa4l2	10	127350836	127353023	+	1095	protein_coding	Ndufa4, mitochondrial complex associated like 2 [Source:MGI Symbol;Acc:MGI:3039567]	-	538	402	529	176	214	240	189	270	406	210	191	153	177	157	278	25.1714	17.8016	22.3132	9.13937	10.0676	12.0479	10.7021	15.3392	16.1937	9.51906
ENSMUSG00000089862	270.405	259.179	320.584	400.295	321.744	313.813	373.494	266.919	276.455	292.518	260.467	243.996	315.679	247.289	278.774	Umad1	6	8259288	8459470	+	5018	protein_coding	UMAP1-MVP12 associated (UMA) domain containing 1 [Source:MGI Symbol;Acc:MGI:3840148]	-	284	282	375	369	319	311	310	230	344	314	272	239	322	212	282	2.89952	2.725	3.45161	4.18132	3.2748	3.40678	3.83046	2.85135	2.99407	3.1059
ENSMUSG00000091443	1.90426	7.35259	0	1.08481	0	2.01809	1.20482	19.7288	6.4292	3.72634	6.7032	5.10453	0	1.16646	0	Gm17023	8	13126077	13132740	+	448	lncRNA	predicted gene 17023 [Source:MGI Symbol;Acc:MGI:4937850]	-	2	8	0	1	0	2	1	17	8	4	7	5	0	1	0	0.228713	0.865885	0	0.126923	0	0.245395	0.138402	2.36061	0.779912	0.443171
ENSMUSG00000010538	9.52129	5.51444	5.12935	3.25443	3.02581	9.0814	1.20482	17.4077	7.23285	13.9738	15.3216	3.06272	10.7841	3.49938	5.93137	Tsacc	3	88190064	88204306	-	1112	protein_coding	TSSK6 activating co-chaperone [Source:MGI Symbol;Acc:MGI:1924177]	-	10	6	6	3	3	9	1	15	9	15	16	3	11	3	6	0.460716	0.261634	0.249211	0.153403	0.138976	0.444889	0.0557591	0.839151	0.353485	0.669538
ENSMUSG00000050786	338.006	252.745	266.726	248.422	206.763	209.881	286.747	182.201	274.848	228.239	214.502	180.7	212.74	200.631	237.255	Ccdc126	6	49296208	49318516	+	2421	protein_coding	coiled-coil domain containing 126 [Source:MGI Symbol;Acc:MGI:1889376]	-	355	275	312	229	205	208	238	157	342	245	224	177	217	172	240	7.51228	5.5079	5.95225	5.37847	4.36198	4.72261	6.0954	4.03421	6.16971	5.02297
ENSMUSG00000018543	1.90426	3.67629	2.56467	4.33924	2.0172	0	1.20482	0	0.803649	0	0.9576	1.02091	0	2.33292	2.96568	1700001P01Rik	11	97662307	97666744	-	624	protein_coding	RIKEN cDNA 1700001P01 gene [Source:MGI Symbol;Acc:MGI:1919465]	-	2	4	3	4	2	0	1	0	1	0	1	1	0	2	3	0.164204	0.31083	0.222054	0.364496	0.165109	0	0.0993655	0	0.0699921	0
ENSMUSG00000029072	46.6543	21.1387	29.9212	37.9684	27.2323	20.1809	24.0964	31.3339	32.146	20.4949	22.0248	13.2718	20.5877	10.4981	48.4395	Tas1r3	4	155943725	155947819	-	3523	protein_coding	taste receptor, type 1, member 3 [Source:MGI Symbol;Acc:MGI:1933547]	-	49	23	35	35	27	20	20	27	40	22	23	13	21	9	49	0.712561	0.316565	0.458856	0.564902	0.394798	0.312055	0.351996	0.476765	0.495885	0.309955
ENSMUSG00000049882	285.639	573.502	288.953	701.872	484.129	614.508	878.312	560.529	362.446	1041.51	804.384	1207.73	1201.93	697.542	656.405	Vcpkmt	12	69624402	69629884	-	3748	protein_coding	valosin containing protein lysine (K) methyltransferase [Source:MGI Symbol;Acc:MGI:2684917]	-	300	624	338	647	480	609	729	483	451	1118	840	1183	1226	598	664	4.10072	8.07297	4.16522	9.81573	6.5973	8.93165	12.06	8.0168	5.25546	14.8058
ENSMUSG00000085956	16.1862	13.7861	11.9685	6.50886	13.1118	14.1266	26.506	15.0867	16.8766	27.9476	22.9824	27.5644	17.6466	19.8298	16.8055	4930481B07Rik	3	94922936	94927449	+	1857	lncRNA	RIKEN cDNA 4930481B07 gene [Source:MGI Symbol;Acc:MGI:1922187]	-	17	15	14	6	13	14	22	13	21	30	24	27	18	17	17	0.469003	0.391677	0.348207	0.18372	0.360625	0.41441	0.734566	0.435497	0.493902	0.80186
ENSMUSG00000026697	0	1.83815	0.854891	0	0	1.00904	0	3.48155	3.2146	3.72634	4.788	3.06272	0	0	1.97712	Myoc	1	162466724	162477262	+	2074	protein_coding	myocilin [Source:MGI Symbol;Acc:MGI:1202864]	-	0	2	1	0	0	1	0	3	4	4	5	3	0	0	2	0	0.0467595	0.0222696	0	0	0.0265036	0	0.0899842	0.0842335	0.0957283
ENSMUSG00000092261	0.952129	0	0	0	0	1.00904	0	2.32103	1.6073	0.931586	0.9576	1.02091	0.980368	1.16646	0	Gm20519	9	21444923	21445281	-	359	processed_pseudogene	predicted gene 20519 [Source:MGI Symbol;Acc:MGI:5141984]	-	1	0	0	0	0	1	0	2	2	1	1	1	1	1	0	0.142707	0	0	0	0	0.153116	0	0.346569	0.243315	0.138259
ENSMUSG00000110414	3.80852	3.67629	0	3.25443	0	1.00904	1.20482	1.16052	0.803649	0	0	2.04181	0	0	7.90849	Gm45481	8	47286071	47286947	-	877	TEC	predicted gene 45481 [Source:MGI Symbol;Acc:MGI:5791317]	-	4	4	0	3	0	1	1	1	1	0	0	2	0	0	8	0.233668	0.221161	0	0.194509	0	0.0626779	0.0707002	0.0709339	0.0498005	0
ENSMUSG00000092060	205.66	202.196	154.735	80.276	102.877	283.542	68.6746	220.498	208.949	363.319	186.732	381.819	456.852	198.298	335.122	Bend4	5	67549490	67585653	-	9886	protein_coding	BEN domain containing 4 [Source:MGI Symbol;Acc:MGI:3648414]	-	216	220	181	74	102	281	57	190	260	390	195	374	466	170	339	1.11936	1.07907	0.845628	0.425627	0.531501	1.56243	0.357499	1.1956	1.14865	1.95809
ENSMUSG00000022463	4574.98	4269.1	4439.45	4450.98	5460.57	4967.53	4862.65	5514.77	4489.99	5288.61	5201.68	5586.39	5018.51	5193.07	4805.4	Srebf2	15	82031382	82089580	+	7184	protein_coding	sterol regulatory element binding factor 2 [Source:MGI Symbol;Acc:MGI:107585]	bHLH	4805	4645	5193	4103	5414	4923	4036	4752	5587	5677	5432	5472	5119	4452	4861	34.2662	31.3522	33.3867	32.4753	38.8218	37.6684	34.8341	41.1494	33.9661	39.2231
ENSMUSG00000061175	928.326	928.264	678.783	700.788	692.91	760.82	648.192	933.055	940.27	980.96	759.377	903.501	1134.29	815.354	936.168	Fnip2	3	79363281	79475103	-	8698	protein_coding	folliculin interacting protein 2 [Source:MGI Symbol;Acc:MGI:2683054]	-	975	1010	794	646	687	754	538	804	1170	1053	793	885	1157	699	947	5.7428	5.63054	4.21621	4.22309	4.06876	4.76503	3.83516	5.7503	5.87489	6.00894
ENSMUSG00000033326	1400.58	1385.04	1214.8	1477.51	1366.66	1182.6	1501.2	1466.89	1328.43	1479.36	1533.12	1628.34	1539.18	1572.39	1439.35	Kdm4a	4	117994154	118037240	-	5782	protein_coding	lysine (K)-specific demethylase 4A [Source:MGI Symbol;Acc:MGI:2446210]	-	1471	1507	1421	1362	1355	1172	1246	1264	1653	1588	1601	1595	1570	1348	1456	13.0339	12.6381	11.3511	13.3942	12.0722	11.142	13.3617	13.5995	12.4861	13.6321
ENSMUSG00000071068	221.846	140.618	202.609	122.584	100.86	214.926	42.1686	140.422	143.05	94.0902	78.5232	60.2334	50.9792	93.3167	129.502	Treml2	17	48606526	48619561	+	4917	protein_coding	triggering receptor expressed on myeloid cells-like 2 [Source:MGI Symbol;Acc:MGI:2147038]	-	233	153	237	113	100	213	35	121	178	101	82	59	52	80	131	2.42769	1.50883	2.22623	1.30676	1.04767	2.38119	0.441355	1.53087	1.58108	1.01955
ENSMUSG00000031596	2215.6	1668.12	1720.9	2426.72	1862.89	2910.08	1785.54	2452.17	2517.83	2622.41	2129.7	3064.76	3296	2843.83	2909.34	Slc7a2	8	41315433	41375345	+	9135	protein_coding	solute carrier family 7 (cationic amino acid transporter, y+ system), member 2 [Source:MGI Symbol;Acc:MGI:99828]	-	2327	1815	2013	2237	1847	2884	1482	2113	3133	2815	2224	3002	3362	2438	2943	13.0505	9.63421	10.1779	13.9244	10.4156	17.354	10.0591	14.3895	14.9791	15.2953
ENSMUSG00000048489	532.24	280.317	424.881	206.114	425.63	605.427	410.843	552.406	491.833	554.294	501.782	595.188	707.826	400.095	398.39	Depp1	6	116627570	116629755	+	1358	protein_coding	DEPP1 autophagy regulator [Source:MGI Symbol;Acc:MGI:1918730]	-	559	305	497	190	422	600	341	476	612	595	524	583	722	343	403	21.0887	10.8905	16.9035	7.95557	16.008	24.2865	15.5695	21.8052	19.6827	21.7473
ENSMUSG00000115284	0	0	0	0	1.0086	0	1.20482	5.80258	5.62555	1.86317	0	0	1.96074	0	0.988562	Gm34678	15	51743769	51760437	-	2153	lncRNA	predicted gene, 34678 [Source:MGI Symbol;Acc:MGI:5593837]	-	0	0	0	0	1	0	1	5	7	2	0	0	2	0	1	0	0	0	0	0.0239266	0	0.0287989	0.144471	0.142	0.0461079
ENSMUSG00000102888	0	5.51444	0	1.08481	4.03441	2.01809	4.81927	8.12361	0	33.5371	1.9152	1.02091	0	29.1615	1.97712	Ighv1-11	12	114575863	114576295	-	351	IG_V_gene	immunoglobulin heavy variable V1-11 [Source:MGI Symbol;Acc:MGI:5009835]	-	0	6	0	1	4	2	4	7	0	36	2	1	0	25	2	0	0.828881	0	0.161998	0.587053	0.313211	0.706599	1.24064	0	5.09078
ENSMUSG00000079382	0	0	0	0	0	0	0	0	7.23285	0.931586	0.9576	1.02091	0.980368	0	0	Gm3443	19	21529568	21535231	+	1596	transcribed_unitary_pseudogene	predicted gene 3443 [Source:MGI Symbol;Acc:MGI:3781620]	-	0	0	0	0	0	0	0	0	9	1	1	1	1	0	0	0	0	0	0	0	0	0	0	0.246288	0.0310997
ENSMUSG00000085894	41.8937	39.5202	44.4543	31.4595	20.172	26.2352	25.3012	30.1734	24.9131	25.1528	25.8552	10.2091	22.5485	20.9963	24.714	Gm15832	1	39586651	39591083	-	1832	lncRNA	predicted gene 15832 [Source:MGI Symbol;Acc:MGI:3834078]	-	44	43	52	29	20	26	21	26	31	27	27	10	23	18	25	1.23045	1.13813	1.31099	0.900099	0.562379	0.78012	0.710745	0.88288	0.739043	0.731522
ENSMUSG00000023277	853.108	790.403	861.73	637.869	647.523	923.276	779.517	800.756	715.248	680.989	716.285	677.881	662.729	603.059	838.3	Twf2	9	106080307	106092588	+	2319	protein_coding	twinfilin actin binding protein 2 [Source:MGI Symbol;Acc:MGI:1346078]	-	896	860	1008	588	642	915	647	690	890	731	748	664	676	517	848	19.7946	17.9823	20.0762	14.4176	14.2613	21.6887	17.2991	18.5098	16.7619	15.6461
ENSMUSG00000112230	4.76065	4.59537	4.27445	3.25443	0	5.04522	0	2.32103	4.01825	0.931586	0	0	0	0	10.8742	Ifngas1	10	118337939	118392477	-	1734	lncRNA	Ifng antisense RNA 1 [Source:MGI Symbol;Acc:MGI:1934663]	-	5	5	5	3	0	5	0	2	5	1	0	0	0	0	11	0.147727	0.13982	0.133181	0.0983762	0	0.158502	0	0.0717521	0.125937	0.0286246
ENSMUSG00000030263	271.357	251.826	225.691	197.436	113.972	415.726	149.397	191.485	196.09	215.196	161.834	161.303	150.977	120.145	266.912	Irag2	6	145061379	145120660	+	4070	protein_coding	inositol 1,4,5-triphosphate receptor associated 2 [Source:MGI Symbol;Acc:MGI:108424]	-	285	274	264	182	113	412	124	165	244	231	169	158	154	103	270	3.58747	3.26441	2.99592	2.5427	1.43024	5.56438	1.88907	2.52199	2.61836	2.81713
ENSMUSG00000104818	6.6649	3.67629	1.70978	2.16962	6.05161	5.04522	2.40964	1.16052	0.803649	0	2.8728	1.02091	0.980368	3.49938	0.988562	Gm43661	5	124173264	124190415	-	1088	lncRNA	predicted gene 43661 [Source:MGI Symbol;Acc:MGI:5663798]	-	7	4	2	2	6	5	2	1	1	0	3	1	1	3	1	0.329615	0.17827	0.0849028	0.104525	0.284084	0.252613	0.113978	0.0571774	0.0401425	0
ENSMUSG00000025069	17.1383	20.2196	47.019	16.2722	21.1807	12.1085	13.253	16.2472	16.073	11.179	8.6184	8.16724	13.7252	11.6646	9.88562	Gsto2	19	47853973	47874763	+	2349	protein_coding	glutathione S-transferase omega 2 [Source:MGI Symbol;Acc:MGI:1915464]	-	18	22	55	15	21	12	11	14	20	12	9	8	14	10	10	0.39258	0.454138	1.08144	0.3631	0.460533	0.28081	0.290355	0.370765	0.371861	0.253564
ENSMUSG00000038267	2813.54	2850.97	2150.05	2744.57	2677.84	2454	2521.68	2946.55	2622.31	3419.85	2922.59	3742.64	3721.48	2972.14	3575.63	Slc22a23	13	34363141	34529165	-	6386	protein_coding	solute carrier family 22, member 23 [Source:MGI Symbol;Acc:MGI:1920352]	-	2955	3102	2515	2530	2655	2432	2093	2539	3263	3671	3052	3666	3796	2548	3617	23.7065	23.5538	18.1899	22.5273	21.4171	20.9338	20.3217	24.7336	22.3163	28.5328
ENSMUSG00000038020	63.7927	53.3063	70.9559	54.2405	78.671	58.5246	63.8554	45.2601	38.5752	38.195	64.1592	47.9825	48.0381	50.1577	37.5653	Rapgefl1	11	98727611	98744523	+	5677	protein_coding	Rap guanine nucleotide exchange factor (GEF)-like 1 [Source:MGI Symbol;Acc:MGI:3611446]	-	67	58	83	50	78	58	53	39	48	41	67	47	49	43	38	0.604636	0.495401	0.675275	0.500805	0.707783	0.561595	0.578865	0.427365	0.36928	0.358471
ENSMUSG00000045969	1201.59	1081.75	1198.56	1127.12	1218.39	1066.56	1179.52	1034.02	1158.86	1098.34	1046.66	1065.83	1019.58	1007.82	1064.68	Ing1	8	11605571	11613251	+	3412	protein_coding	inhibitor of growth family, member 1 [Source:MGI Symbol;Acc:MGI:1349481]	-	1262	1177	1402	1039	1208	1057	979	891	1442	1179	1093	1044	1040	864	1077	18.9491	16.7269	18.9784	17.3151	18.2382	17.0286	17.7907	16.2451	18.4582	17.1512
ENSMUSG00000025437	1302.51	1504.52	1191.72	1899.5	1429.19	1629.61	2309.64	1761.66	1686.86	2580.49	1864.45	2384.83	2609.74	1761.35	2055.22	Usp33	3	152052115	152099254	+	9675	protein_coding	ubiquitin specific peptidase 33 [Source:MGI Symbol;Acc:MGI:2159711]	-	1368	1637	1394	1751	1417	1615	1917	1518	2099	2770	1947	2336	2662	1510	2079	7.24392	8.20438	6.65477	10.2909	7.54472	9.17562	12.2855	9.76055	9.47535	14.2108
ENSMUSG00000104769	2.85639	2.75722	0	2.16962	0	8.07236	2.40964	55.7048	2.41095	0	14.364	0	12.7448	0	1.97712	Igkv8-34	6	70021096	70021662	-	365	IG_V_gene	immunoglobulin kappa variable 8-34 [Source:MGI Symbol;Acc:MGI:4949914]	-	3	3	0	2	0	8	2	48	3	0	15	0	13	0	2	0.421082	0.398544	0	0.311569	0	1.20479	0.339748	8.18092	0.358973	0
ENSMUSG00000091329	3.80852	6.43352	3.41956	4.33924	2.0172	0	2.40964	6.9631	8.03649	13.9738	0.9576	3.06272	16.6663	1.16646	0.988562	1700112D23Rik	3	28756816	28835313	-	2082	lncRNA	RIKEN cDNA 1700112D23 gene [Source:MGI Symbol;Acc:MGI:1920861]	-	4	7	4	4	2	0	2	6	10	15	1	3	17	1	1	0.0984278	0.163029	0.0887361	0.109244	0.049485	0	0.059562	0.179277	0.209775	0.357602
ENSMUSG00000112887	0.952129	0	0	0	0	0	0	1.16052	0.803649	3.72634	0	2.04181	1.96074	0	0	Gm47961	12	32981479	32981731	-	253	processed_pseudogene	predicted gene, 47961 [Source:MGI Symbol;Acc:MGI:6097238]	-	1	0	0	0	0	0	0	1	1	4	0	2	2	0	0	0.202497	0	0	0	0	0	0	0.245886	0.172629	0.784745
ENSMUSG00000054206	51.415	37.682	29.0663	9.76329	35.3011	25.2261	14.4578	22.0498	20.0912	13.0422	11.4912	14.2927	25.4896	18.6633	19.7712	Gzmm	10	79524854	79531095	+	1472	protein_coding	granzyme M (lymphocyte met-ase 1) [Source:MGI Symbol;Acc:MGI:99549]	-	54	41	34	9	35	25	12	19	25	14	12	14	26	16	20	1.87942	1.35059	1.06682	0.347658	1.22485	0.933568	0.505468	0.80297	0.741764	0.472073
ENSMUSG00000109460	2.85639	0.919074	0.854891	0	1.0086	2.01809	0	3.48155	9.64379	2.79476	0.9576	2.04181	2.94111	0	0	Gm45591	7	98970407	98971662	+	843	lncRNA	predicted gene 45591 [Source:MGI Symbol;Acc:MGI:5791427]	-	3	1	1	0	1	2	0	3	12	3	1	2	3	0	0	0.182319	0.0575202	0.054789	0	0.0611078	0.130412	0	0.221385	0.621709	0.176637
ENSMUSG00000022951	1052.1	1090.02	905.33	1070.71	909.759	967.674	1075.9	850.658	864.727	958.602	1056.23	952.505	873.508	828.185	989.55	Rcan1	16	92188841	92267755	-	3085	protein_coding	regulator of calcineurin 1 [Source:MGI Symbol;Acc:MGI:1890564]	-	1105	1186	1059	987	902	959	893	733	1076	1029	1103	933	891	710	1001	18.3504	18.6414	15.8548	18.192	15.0618	17.0874	17.948	14.781	15.2332	16.5558
ENSMUSG00000074508	2.85639	5.51444	3.41956	3.25443	1.0086	4.03618	9.63855	8.12361	11.2511	1.86317	6.7032	11.23	8.82332	4.66583	2.96568	Gm10706	9	14615938	14630354	+	1960	lncRNA	predicted gene 10706 [Source:MGI Symbol;Acc:MGI:3642794]	-	3	6	4	3	1	4	8	7	14	2	7	11	9	4	3	0.0784158	0.148437	0.0942595	0.0870328	0.0262826	0.112181	0.253078	0.222175	0.311965	0.0506481
ENSMUSG00000027363	2597.41	2672.67	2274.01	3062.42	2194.72	3016.03	3013.25	3197.22	3002.43	3771.99	2873.76	3534.37	3918.53	2670.02	3429.32	Usp8	2	126549248	126601217	+	4193	protein_coding	ubiquitin specific peptidase 8 [Source:MGI Symbol;Acc:MGI:1934029]	-	2728	2908	2660	2823	2176	2989	2501	2755	3736	4049	3001	3462	3997	2289	3469	33.3317	33.6293	29.3007	38.2828	26.7337	39.1845	36.9836	40.8743	38.9149	47.9305
ENSMUSG00000079534	9.52129	0.919074	10.2587	8.67848	0	5.04522	9.63855	4.64206	1.6073	3.72634	0.9576	3.06272	4.90184	3.49938	13.8399	Pwwp4c	X	73682725	73689241	-	2861	protein_coding	PWWP domain containing 4C [Source:MGI Symbol;Acc:MGI:3645126]	-	10	1	12	8	0	5	8	4	2	4	1	3	5	3	14	0.179069	0.0169485	0.193725	0.158997	0	0.0960652	0.173377	0.0869753	0.0305313	0.0693955
ENSMUSG00000053931	2636.45	2098.25	2904.92	1719.42	2008.13	2200.73	1828.91	1932.26	2411.75	1647.98	1543.65	1542.59	1748.98	1570.05	1811.04	Cnn3	3	121220146	121251856	+	3037	protein_coding	calponin 3, acidic [Source:MGI Symbol;Acc:MGI:1919244]	-	2769	2283	3398	1585	1991	2181	1518	1665	3001	1769	1612	1511	1784	1346	1832	46.7107	36.451	51.6773	29.6758	33.7715	39.4752	30.9918	34.1054	43.1574	28.9116
ENSMUSG00000028551	457.974	381.416	475.319	312.425	356.037	363.256	309.638	350.476	348.784	326.055	324.626	349.15	353.913	284.616	468.578	Cdkn2c	4	109518073	109524386	-	2686	protein_coding	cyclin dependent kinase inhibitor 2C [Source:MGI Symbol;Acc:MGI:105388]	-	481	415	556	288	353	360	257	302	434	350	339	342	361	244	474	9.1744	7.49187	9.56071	6.09683	6.77007	7.36733	5.93263	6.99447	7.05695	6.46772
ENSMUSG00000015536	599.841	613.941	635.184	523.963	640.463	494.432	532.53	546.603	601.933	475.109	517.104	498.202	512.733	444.421	577.32	Mocs2	13	114954772	114968811	+	9054	protein_coding	molybdenum cofactor synthesis 2 [Source:MGI Symbol;Acc:MGI:1336894]	-	630	668	743	483	635	490	442	471	749	510	540	488	523	381	584	3.56483	3.57754	3.79026	3.03336	3.61291	2.97488	3.02693	3.23619	3.61306	2.79588
ENSMUSG00000033039	965.459	989.842	777.096	1034.91	899.673	802.19	1068.67	1073.48	1094.57	944.628	935.575	1179.15	997.035	1439.41	994.493	Micall1	15	78993098	79021100	+	8341	protein_coding	microtubule associated monooxygenase, calponin and LIM domain containing -like 1 [Source:MGI Symbol;Acc:MGI:105870]	-	1014	1077	909	954	892	795	887	925	1362	1014	977	1155	1017	1234	1006	6.22814	6.26103	5.03346	6.50351	5.50898	5.23917	6.59365	6.89886	7.13169	6.03405
ENSMUSG00000050555	82.8352	78.1213	88.9087	94.3785	86.7398	86.7778	84.3373	52.2232	90.0087	79.1848	74.6928	59.2125	64.7043	80.4856	82.0506	Hyls1	9	35472116	35481694	-	5970	protein_coding	HYLS1, centriolar and ciliogenesis associated [Source:MGI Symbol;Acc:MGI:1924082]	-	87	85	104	87	86	86	70	45	112	85	78	58	66	69	83	0.746592	0.690387	0.8046	0.828634	0.742076	0.791841	0.727016	0.468913	0.819365	0.706697
ENSMUSG00000116831	0	1.83815	0	0	0	2.01809	2.40964	3.48155	1.6073	5.58952	0.9576	2.04181	3.92147	1.16646	0.988562	Gm30505	16	22693733	22713136	-	2546	lncRNA	predicted gene, 30505 [Source:MGI Symbol;Acc:MGI:5589664]	-	0	2	0	0	0	2	2	3	2	6	1	2	4	1	1	0	0.0380908	0	0	0	0.0431803	0.048707	0.0733021	0.0343088	0.116972
ENSMUSG00000048473	0	0	0	0	0	0	0	5.80258	0	1.86317	0.9576	1.02091	0.980368	0	0	Sult6b2	6	142730930	142750228	-	2160	protein_coding	sulfotransferase family 6B, member 2 [Source:MGI Symbol;Acc:MGI:2685612]	-	0	0	0	0	0	0	0	5	0	2	1	1	1	0	0	0	0	0	0	0	0	0	0.144002	0	0.0459584
ENSMUSG00000112666	0	2.75722	0	4.33924	1.0086	0	4.81927	0	0	0	0	0	0.980368	1.16646	1.97712	Gm48485	10	86493269	86506882	+	4227	lncRNA	predicted gene, 48485 [Source:MGI Symbol;Acc:MGI:6098005]	-	0	3	0	4	1	0	4	0	0	0	0	0	1	1	2	0	0.0344142	0	0.0538078	0.0121869	0	0.0586743	0	0	0
ENSMUSG00000107928	4.76065	1.83815	6.83913	2.16962	1.0086	4.03618	0	0	3.2146	0	0	0	0.980368	0	0.988562	Gm45140	6	87765843	87812777	-	5150	protein_coding	predicted gene 45140 [Source:MGI Symbol;Acc:MGI:5753716]	-	5	2	8	2	1	4	0	0	4	0	0	0	1	0	1	0.0497395	0.0188309	0.071747	0.0220821	0.0100027	0.042694	0	0	0.0339224	0
ENSMUSG00000056643	3.80852	1.83815	2.56467	0	2.0172	1.00904	3.61445	3.48155	0.803649	6.5211	2.8728	7.14634	10.7841	6.99875	4.94281	Chst13	6	90285331	90302167	-	1653	protein_coding	carbohydrate sulfotransferase 13 [Source:MGI Symbol;Acc:MGI:1919047]	-	4	2	3	0	2	1	3	3	1	7	3	7	11	6	5	0.123973	0.0586685	0.0838242	0	0.0623277	0.0332538	0.11253	0.112902	0.0264217	0.210191
ENSMUSG00000048988	750.278	643.352	341.101	425.246	228.953	680.096	359.036	857.621	695.157	1008.91	552.535	1307.78	917.625	402.428	897.614	Elfn1	5	139893698	139960477	+	4172	protein_coding	leucine rich repeat and fibronectin type III, extracellular 1 [Source:MGI Symbol;Acc:MGI:2442479]	-	788	700	399	392	227	674	298	739	865	1083	577	1281	936	345	908	9.67655	8.13583	4.41723	5.34268	2.80289	8.88034	4.42886	11.0193	9.05535	12.8847
ENSMUSG00000035595	83.7874	92.8264	52.1483	86.7848	116.998	110.995	134.94	125.336	113.315	119.243	170.453	122.509	96.0761	121.312	96.879	Fam174c	10	80008778	80010980	+	678	protein_coding	family with sequence similarity 174, member C [Source:MGI Symbol;Acc:MGI:1917020]	-	88	101	61	80	116	110	112	108	141	128	178	120	98	104	98	6.64954	7.22337	4.15548	6.70931	8.81358	8.91819	10.2426	9.90941	9.08287	9.37064
ENSMUSG00000037386	32.3724	57.9016	30.7761	429.585	65.5592	28.2532	107.229	31.3339	45.808	25.1528	63.2016	70.4425	17.6466	73.4869	53.3823	Rims2	15	39061656	39547768	+	10389	protein_coding	regulating synaptic membrane exocytosis 2 [Source:MGI Symbol;Acc:MGI:2152972]	-	34	63	36	396	65	28	89	27	57	27	66	69	18	63	54	0.167665	0.294046	0.160048	2.1674	0.322303	0.148149	0.531174	0.161675	0.239626	0.128997
ENSMUSG00000032601	2896.38	3343.59	2881.84	3132.93	2515.45	2730.47	2843.37	3379.42	3113.34	3622.94	3094	3293.44	3321.49	3026.96	3317.61	Prkar2a	9	108566513	108627635	+	6378	protein_coding	protein kinase, cAMP dependent regulatory, type II alpha [Source:MGI Symbol;Acc:MGI:108025]	-	3042	3638	3371	2888	2494	2706	2360	2912	3874	3889	3231	3226	3388	2595	3356	24.435	27.6584	24.4116	25.7472	20.1436	23.3215	22.9429	28.4028	26.5283	30.2651
ENSMUSG00000030651	19.9947	15.6243	29.0663	29.2899	8.06882	51.4613	1.20482	8.12361	15.2693	22.3581	1.9152	7.14634	0.980368	6.99875	12.8513	Art2b	7	101226177	101234807	-	2828	protein_coding	ADP-ribosyltransferase 2b [Source:MGI Symbol;Acc:MGI:107545]	-	21	17	34	27	8	51	1	7	19	24	2	7	1	6	13	0.380433	0.291486	0.555291	0.542878	0.145725	0.991299	0.0219251	0.153983	0.293432	0.421231
ENSMUSG00000052681	7140.02	6308.52	7499.96	7250.87	6249.3	6263.14	6826.5	5752.68	6229.89	6317.09	5937.12	5555.77	6166.52	6897.27	6102.39	Rap1b	10	117649776	117681940	-	2884	protein_coding	RAS related protein 1b [Source:MGI Symbol;Acc:MGI:894315]	-	7499	6864	8773	6684	6196	6207	5666	4957	7752	6781	6200	5442	6290	5913	6173	133.213	115.406	140.499	131.783	110.673	118.304	121.815	106.925	117.396	116.704
ENSMUSG00000004096	1046.39	985.247	993.383	1042.5	1223.43	1137.19	1119.28	938.857	867.138	978.165	947.066	1093.39	989.192	1064.98	1081.49	Cwc15	9	14411913	14421873	+	1571	protein_coding	CWC15 spliceosome-associated protein [Source:MGI Symbol;Acc:MGI:1913320]	-	1099	1072	1162	961	1213	1127	929	809	1079	1050	989	1071	1009	913	1094	35.8393	33.0877	34.1626	34.7828	39.7749	39.4332	36.6657	32.0351	29.9971	33.1743
ENSMUSG00000111514	13.3298	10.1098	13.6783	9.76329	8.06882	10.0904	18.0723	13.9262	12.8584	22.3581	10.5336	21.439	21.5681	18.6633	13.8399	E230014E18Rik	10	84353909	84359134	+	859	lncRNA	RIKEN cDNA E230014E18 gene [Source:MGI Symbol;Acc:MGI:3045388]	-	14	11	16	9	8	10	15	12	16	24	11	21	22	16	14	0.834975	0.620937	0.860296	0.595754	0.479757	0.639913	1.08273	0.869044	0.813505	1.38678
ENSMUSG00002075070	1.90426	0	2.56467	0	0	0	0	5.80258	0.803649	0.931586	1.9152	4.08362	6.86258	2.33292	2.96568	7SK	17	12989518	12989769	+	252	misc_RNA	7SK RNA [Source:RFAM;Acc:RF00100]	-	2	0	3	0	0	0	0	5	1	1	2	4	7	2	3	0.4066	0	0.549847	0	0	0	0	1.23431	0.173314	0.196965
ENSMUSG00000024665	1412.01	1350.12	1341.32	990.432	847.226	1794.08	1032.53	2138.83	1715.79	2370.89	1886.47	2044.87	1833.29	677.712	1720.1	Fads2	19	10040129	10079110	-	3295	protein_coding	fatty acid desaturase 2 [Source:MGI Symbol;Acc:MGI:1930079]	-	1483	1469	1569	913	840	1778	857	1843	2135	2545	1970	2003	1870	581	1740	23.0581	21.618	21.9932	15.7555	13.1325	29.6613	16.1267	34.7955	28.2993	38.3373
ENSMUSG00000049709	25.7075	24.815	12.8234	20.6114	18.1548	26.2352	16.8675	19.7288	22.5022	25.1528	22.9824	24.5017	39.2147	53.6571	20.7598	Nlrp10	7	108521059	108529385	-	4504	protein_coding	NLR family, pyrin domain containing 10 [Source:MGI Symbol;Acc:MGI:2444084]	-	27	27	15	19	18	26	14	17	28	27	24	24	40	46	21	0.307117	0.290679	0.15382	0.239868	0.205873	0.317314	0.19273	0.234803	0.271515	0.297546
ENSMUSG00000042770	534.145	408.988	270.146	330.867	323.761	483.332	326.506	551.245	540.856	450.888	422.301	556.393	590.182	409.427	528.88	Hebp1	6	135114520	135175020	-	3711	protein_coding	heme binding protein 1 [Source:MGI Symbol;Acc:MGI:1333880]	-	561	445	316	305	321	479	271	475	673	484	441	545	602	351	535	7.7448	5.81457	3.93294	4.67333	4.45593	7.0951	4.52792	7.96263	7.92059	6.47356
ENSMUSG00000106296	4.76065	2.75722	1.70978	0	4.03441	4.03618	1.20482	9.28413	6.4292	5.58952	4.788	5.10453	1.96074	2.33292	0	4632404M16Rik	3	102041931	102044812	+	2882	lncRNA	RIKEN cDNA 4632404M16 gene [Source:MGI Symbol;Acc:MGI:1921598]	-	5	3	2	0	4	4	1	8	8	6	5	5	2	2	0	0.0888821	0.0504749	0.0320522	0	0.0714974	0.0762921	0.0215142	0.172683	0.121235	0.103335
ENSMUSG00000112449	375.139	337.3	253.048	221.301	365.114	591.3	301.205	223.98	314.227	1007.04	199.181	530.871	675.474	844.516	82.0506	Srp54b	12	55201889	55236358	+	4513	protein_coding	signal recognition particle 54B [Source:MGI Symbol;Acc:MGI:3714357]	-	394	367	296	204	362	586	250	193	391	1081	208	520	689	724	83	4.4727	3.9432	3.02934	2.57029	4.13207	7.1375	3.43475	2.66039	3.78395	11.8891
ENSMUSG00000093838	0	25.7341	23.0821	41.2228	13.1118	64.5788	20.4819	12.7657	4.01825	351.208	90.972	122.509	25.4896	11.6646	45.4738	Ighv3-1	12	113928008	113928438	-	350	IG_V_gene	immunoglobulin heavy variable 3-1 [Source:MGI Symbol;Acc:MGI:4439534]	-	0	28	27	38	13	64	17	11	5	377	95	120	26	10	46	0	3.87916	3.56301	6.17353	1.91337	10.0514	3.01163	1.95514	0.62393	53.4641
ENSMUSG00000021940	0.952129	2.75722	1.70978	0	0	3.02713	2.40964	4.64206	8.03649	0.931586	5.7456	4.08362	3.92147	1.16646	2.96568	Ptpn20	14	33311164	33362711	+	3338	protein_coding	protein tyrosine phosphatase, non-receptor type 20 [Source:MGI Symbol;Acc:MGI:1196295]	-	1	3	2	0	0	3	2	4	10	1	6	4	4	1	3	0.015348	0.0435796	0.0276735	0	0	0.0494025	0.0371504	0.0745465	0.130842	0.0148697
ENSMUSG00000074912	49.5107	55.1444	49.5837	31.4595	44.3785	41.3708	32.5301	41.7786	38.5752	27.016	19.152	24.5017	22.5485	37.3267	23.7255	Gm14207	2	119151656	119156675	-	2703	lncRNA	predicted gene 14207 [Source:MGI Symbol;Acc:MGI:3649550]	-	52	60	58	29	44	41	27	36	48	29	20	24	23	32	24	0.985589	1.07635	0.991067	0.610056	0.838554	0.83378	0.619352	0.828534	0.775584	0.532526
ENSMUSG00000028799	749.326	821.652	612.957	883.036	717.116	834.48	814.457	834.411	798.024	916.681	851.306	1296.55	1042.13	810.689	895.637	Zfp362	4	128666881	128699838	-	3052	protein_coding	zinc finger protein 362 [Source:MGI Symbol;Acc:MGI:2652839]	zf-C2H2	787	894	717	814	711	827	676	719	993	984	889	1270	1063	695	906	13.2108	14.2037	10.8507	15.1655	12.0008	14.8948	13.7335	14.6554	14.2101	16.0029
ENSMUSG00000091586	135.202	151.647	149.606	109.566	142.213	128.149	157.831	146.225	158.319	154.643	157.046	185.805	153.918	155.139	141.364	Cyp4f17	17	32725024	32749117	+	3198	protein_coding	cytochrome P450, family 4, subfamily f, polypeptide 17 [Source:MGI Symbol;Acc:MGI:3646233]	-	142	165	175	101	141	127	131	126	197	166	164	182	157	133	143	2.27483	2.50181	2.52744	1.79581	2.27125	2.18293	2.53988	2.45101	2.69043	2.57643
ENSMUSG00000111785	0.952129	1.83815	0.854891	2.16962	0	1.00904	0	3.48155	4.8219	1.86317	2.8728	0	8.82332	0	0.988562	Gm39464	9	121876154	121881713	+	2169	lncRNA	predicted gene, 39464 [Source:MGI Symbol;Acc:MGI:5622349]	-	1	2	1	2	0	1	0	3	6	2	3	0	9	0	1	0.0236199	0.0447114	0.0212942	0.052431	0	0.0253428	0	0.086043	0.120816	0.0457677
ENSMUSG00000039952	10735.3	9453.59	8694.24	7740.12	8710.29	8606.14	8863.85	10716.2	10519	10635	9888.17	11939.5	11761.5	9087.88	11758	Dag1	9	108081833	108141157	-	6357	protein_coding	dystroglycan 1 [Source:MGI Symbol;Acc:MGI:101864]	-	11275	10286	10170	7135	8636	8529	7357	9234	13089	11416	10326	11695	11997	7791	11894	90.8663	78.459	73.8907	63.8204	69.9817	73.7496	71.7577	90.3631	89.9265	89.1355
ENSMUSG00000111340	1.90426	6.43352	5.12935	5.42405	2.0172	8.07236	2.40964	12.7657	21.6985	7.45269	1.9152	5.10453	12.7448	4.66583	6.91993	Gm47171	9	123473259	123476052	-	2794	TEC	predicted gene, 47171 [Source:MGI Symbol;Acc:MGI:6095951]	-	2	7	6	5	2	8	2	11	27	8	2	5	13	4	7	0.0366726	0.121484	0.099185	0.101756	0.0368746	0.15739	0.0443837	0.244918	0.422057	0.142119
ENSMUSG00000039809	0	8.27166	4.27445	13.0177	5.04301	6.05427	7.22891	13.9262	4.01825	5.58952	8.6184	28.5853	18.627	9.33167	6.91993	Gabbr2	4	46662305	46991873	-	6686	protein_coding	gamma-aminobutyric acid (GABA) B receptor, 2 [Source:MGI Symbol;Acc:MGI:2386030]	-	0	9	5	12	5	6	6	12	5	6	9	28	19	8	7	0	0.0652716	0.0345402	0.102055	0.0385237	0.0493286	0.0556423	0.111653	0.0326616	0.0445424
ENSMUSG00000051748	228.511	147.971	124.814	195.266	197.686	382.428	224.096	306.376	209.753	254.323	287.28	412.446	418.617	263.62	289.649	Wfdc21	11	83637766	83643468	+	434	protein_coding	WAP four-disulfide core domain 21 [Source:MGI Symbol;Acc:MGI:1913357]	-	240	161	146	180	196	379	186	264	261	273	300	404	427	226	293	28.3309	17.9881	15.5376	23.5831	23.2643	48.0024	26.5732	37.8415	26.2654	31.2221
ENSMUSG00000021485	19.0426	41.3583	25.6467	33.6291	43.3699	67.606	36.1445	27.8524	22.5022	28.8792	39.2616	25.5226	27.4503	25.6621	50.4166	Mxd3	13	55472981	55477636	-	2369	protein_coding	Max dimerization protein 3 [Source:MGI Symbol;Acc:MGI:104987]	bHLH	20	45	30	31	43	67	30	24	28	31	41	25	28	22	51	0.432517	0.921076	0.584894	0.744071	0.935035	1.55462	0.785193	0.630231	0.51621	0.64951
ENSMUSG00000022696	142.819	238.04	174.398	388.362	317.71	214.926	339.759	134.62	150.282	115.517	244.188	132.718	121.566	268.285	130.49	Sidt1	16	44060543	44153559	-	5623	protein_coding	SID1 transmembrane family, member 1 [Source:MGI Symbol;Acc:MGI:2443155]	-	150	259	204	358	315	213	282	116	187	124	255	130	124	230	132	1.36666	2.23347	1.67565	3.6202	2.8858	2.08221	3.10958	1.28335	1.45247	1.09457
ENSMUSG00002075586	1.90426	12.867	14.5331	10.8481	0	5.04522	2.40964	8.12361	0.803649	1.86317	1.9152	0	0	0	1.97712	SNORA21B	11	97671008	97671102	-	95	snoRNA	small nucleolar RNA, H/ACA box 21B [Source:HGNC Symbol;Acc:HGNC:52195]	-	2	14	17	10	0	5	2	7	1	2	2	0	0	0	2	1.07856	7.14583	8.26507	5.98541	0	2.89308	1.30535	4.58383	0.459738	1.04495
ENSMUSG00000019852	1129.23	1321.63	884.812	1468.83	771.581	1317.81	1681.93	1790.68	1443.35	2428.64	1801.24	2752.36	2474.45	915.67	2330.04	Arfgef3	10	18457587	18619697	-	14579	protein_coding	ARFGEF family member 3 [Source:MGI Symbol;Acc:MGI:106387]	-	1186	1438	1035	1354	765	1306	1396	1543	1796	2607	1881	2696	2524	785	2357	4.16769	4.78277	3.27894	5.28091	2.70307	4.92413	5.93715	6.58403	5.38037	8.87569
ENSMUSG00000032484	470.352	48.7109	235.95	30.3747	14.1204	43.3889	12.0482	80.0756	126.977	5.58952	8.6184	16.3345	14.7055	9.33167	39.5425	Ngp	9	110248815	110252080	+	1222	protein_coding	neutrophilic granule protein [Source:MGI Symbol;Acc:MGI:105983]	-	494	53	276	28	14	43	10	69	158	6	9	16	15	8	40	20.7107	2.10307	10.4318	1.30288	0.590175	1.93424	0.507398	3.51262	5.64702	0.243708
ENSMUSG00000033389	2060.41	1810.58	1618.31	2113.21	1490.71	2104.87	2648.19	2495.11	2076.63	2932.63	2608.5	3348.57	3002.87	1713.53	2686.91	Arhgap44	11	64892865	65053787	-	5819	protein_coding	Rho GTPase activating protein 44 [Source:MGI Symbol;Acc:MGI:2144423]	-	2164	1970	1893	1948	1478	2086	2198	2150	2584	3148	2724	3280	3063	1469	2718	19.0523	16.416	15.0253	19.0352	13.0843	19.7051	23.4207	22.985	19.3945	26.8519
ENSMUSG00000075335	2.85639	0	0	1.08481	0	1.00904	1.20482	3.48155	4.8219	0	3.8304	4.08362	0	4.66583	0.988562	4930588K23Rik	16	18410742	18428501	+	1963	lncRNA	RIKEN cDNA 4930588K23 gene [Source:MGI Symbol;Acc:MGI:3588254]	-	3	0	0	1	0	1	1	3	6	0	4	4	0	4	1	0.078296	0	0	0.0289666	0	0.0280023	0.0315864	0.0950724	0.133495	0
ENSMUSG00000030206	4.76065	14.7052	0	15.1873	10.086	3.02713	12.0482	2.32103	4.01825	1.86317	2.8728	3.06272	2.94111	6.99875	2.96568	Gsg1	6	135214324	135231349	-	1586	protein_coding	germ cell associated 1 [Source:MGI Symbol;Acc:MGI:1194499]	-	5	16	0	14	10	3	10	2	5	2	3	3	3	6	3	0.161512	0.489176	0	0.501929	0.324804	0.103976	0.390946	0.0784477	0.137689	0.0625916
ENSMUSG00000070661	377.995	325.352	321.439	193.096	314.684	486.359	275.903	464.206	372.09	607.394	444.326	661.547	559.79	187.8	408.276	Rnf186	4	138694423	138695676	+	1254	protein_coding	ring finger protein 186 [Source:MGI Symbol;Acc:MGI:1914075]	-	397	354	376	178	312	482	229	400	463	652	464	648	571	161	413	16.2193	13.6884	13.8488	8.07124	12.8169	21.1282	11.3229	19.8434	16.1256	25.8071
ENSMUSG00000021003	976.885	1019.25	635.184	1085.9	1210.32	1288.55	1181.93	1312.54	970.809	1699.21	1288.93	2034.66	1819.56	1284.27	1682.53	Galc	12	98168553	98225718	-	14879	protein_coding	galactosylceramidase [Source:MGI Symbol;Acc:MGI:95636]	-	1026	1109	743	1001	1200	1277	981	1131	1208	1824	1346	1993	1856	1101	1702	3.53274	3.61415	2.30641	3.82541	4.15462	4.71771	4.08804	4.72871	3.5459	6.08471
ENSMUSG00000111713	3.80852	8.27166	9.4038	4.33924	13.1118	7.06331	4.81927	6.9631	3.2146	2.79476	1.9152	0	4.90184	5.83229	3.95425	Gm20234	11	82956567	82962072	-	886	lncRNA	predicted gene, 20234 [Source:MGI Symbol;Acc:MGI:5012419]	-	4	9	11	4	13	7	4	6	4	3	2	0	5	5	4	0.231294	0.492558	0.57343	0.256711	0.755847	0.434288	0.279928	0.42128	0.197179	0.168065
ENSMUSG00000009248	10.4734	5.51444	7.69402	5.42405	35.3011	11.0995	20.4819	16.2472	5.62555	28.8792	27.7704	21.439	35.2933	31.4944	7.90849	Ascl2	7	142520566	142523001	-	1623	protein_coding	achaete-scute family bHLH transcription factor 2 [Source:MGI Symbol;Acc:MGI:96920]	bHLH	11	6	9	5	35	11	17	14	7	31	29	21	36	27	8	0.347226	0.179259	0.256121	0.175174	1.1109	0.372553	0.649457	0.536615	0.188371	0.948052
ENSMUSG00000042178	726.475	719.635	713.834	714.89	781.667	741.648	765.06	705.594	718.463	898.049	827.366	887.167	898.017	907.505	854.117	Armc5	7	127836514	127844272	+	3849	protein_coding	armadillo repeat containing 5 [Source:MGI Symbol;Acc:MGI:2384586]	-	763	783	835	659	775	735	635	608	894	964	864	869	916	778	864	10.1558	9.8642	10.0198	9.73543	10.3724	10.4967	10.2293	9.82674	10.1443	12.4313
ENSMUSG00000121163	1.90426	5.51444	4.27445	4.33924	5.04301	1.00904	3.61445	3.48155	4.8219	3.72634	11.4912	6.12543	7.84295	13.9975	5.93137	ENSMUSG00000121163	8	123291671	123292699	+	1029	lncRNA	novel transcript	-	2	6	5	4	5	1	3	3	6	4	12	6	8	12	6	0.0995756	0.282738	0.224427	0.221036	0.25031	0.0534193	0.18077	0.181368	0.254665	0.192945
ENSMUSG00000041278	479.873	544.092	544.566	618.342	689.884	593.318	598.795	453.762	483.797	566.404	476.885	546.184	499.988	557.567	541.732	Ttc1	11	43620339	43638835	-	2032	protein_coding	tetratricopeptide repeat domain 1 [Source:MGI Symbol;Acc:MGI:1914077]	-	504	592	637	570	684	588	497	391	602	608	498	535	510	478	548	12.7071	14.1269	14.4789	15.9503	17.3403	15.9062	15.1654	11.9703	12.9392	14.8514
ENSMUSG00000025262	216.133	176.462	240.224	244.082	200.712	191.718	272.289	270.4	267.615	282.271	239.4	238.892	218.622	249.622	216.495	Fam120c	X	150127171	150254838	+	5823	protein_coding	family with sequence similarity 120, member C [Source:MGI Symbol;Acc:MGI:2387687]	-	227	192	281	225	199	190	226	233	333	303	250	234	223	214	219	1.99718	1.59883	2.22885	2.19712	1.76048	1.79358	2.40648	2.48922	2.49765	2.58276
ENSMUSG00000103900	0.952129	7.35259	0	2.16962	2.0172	0	1.20482	0	0	0	0	0	0.980368	0	0	Gm37500	3	95263441	95264883	+	1443	TEC	predicted gene, 37500 [Source:MGI Symbol;Acc:MGI:5610728]	-	1	8	0	2	2	0	1	0	0	0	0	0	1	0	0	0.0355036	0.268826	0	0.07881	0.0713983	0	0.0429689	0	0	0
ENSMUSG00000106093	1.90426	0	0	0	0	3.02713	1.20482	4.64206	3.2146	4.65793	0.9576	5.10453	0	3.49938	1.97712	Gm42722	3	105908877	105924855	+	940	lncRNA	predicted gene 42722 [Source:MGI Symbol;Acc:MGI:5662859]	-	2	0	0	0	0	3	1	4	4	5	1	5	0	3	2	0.109004	0	0	0	0	0.175431	0.0659618	0.264719	0.185851	0.264017
ENSMUSG00000107768	21.899	851.981	69.2462	1352.76	665.678	35.3166	1328.91	32.4944	10.4474	37.2634	306.432	175.596	107.841	506.243	26.6912	Gm36582	6	135289153	135296559	-	2519	lncRNA	predicted gene, 36582 [Source:MGI Symbol;Acc:MGI:5595741]	-	23	927	81	1247	660	35	1103	28	13	40	320	172	110	434	27	0.467776	17.8443	1.48518	28.1485	13.4971	0.763754	27.1499	0.691486	0.225397	0.788172
ENSMUSG00000109771	20.9468	5.51444	12.8234	16.2722	20.172	19.1718	18.0723	19.7288	19.2876	20.4949	43.092	25.5226	23.5288	16.3304	18.7827	Gm35315	5	110224002	110242286	-	3693	protein_coding	predicted gene, 35315 [Source:MGI Symbol;Acc:MGI:5594474]	zf-C2H2	22	6	15	15	20	19	15	17	24	22	45	25	24	14	19	0.305198	0.0787808	0.1876	0.230956	0.278981	0.282806	0.251844	0.286367	0.283835	0.295687
ENSMUSG00000039206	458.926	417.259	361.619	424.161	342.925	490.396	415.662	496.701	459.687	499.33	451.029	490.035	483.322	383.765	386.528	Daglb	5	143450339	143491697	+	9567	protein_coding	diacylglycerol lipase, beta [Source:MGI Symbol;Acc:MGI:2442032]	-	482	454	423	391	340	486	345	428	572	536	471	480	493	329	391	2.58113	2.30106	2.04214	2.32391	1.83074	2.79238	2.23596	2.78305	2.61128	2.78085
ENSMUSG00000120267	0.952129	1.83815	2.56467	1.08481	0	0	0	6.9631	4.01825	8.38427	0.9576	0	2.94111	0	0	ENSMUSG00000120267	13	60626621	60628184	-	536	lncRNA	novel transcript	-	1	2	3	1	0	0	0	6	5	9	1	0	3	0	0	0.0955814	0.180931	0.25851	0.106085	0	0	0	0.69637	0.407417	0.833425
ENSMUSG00000015605	1299.66	1269.24	1300.29	1207.39	1280.93	1332.95	1367.47	1276.57	1063.23	1227.83	1159.65	1168.94	1166.64	1215.45	1131.9	Srf	17	46859255	46867101	-	2893	protein_coding	serum response factor [Source:MGI Symbol;Acc:MGI:106658]	SRF	1365	1381	1521	1113	1270	1321	1135	1100	1323	1318	1211	1145	1190	1042	1145	24.1726	23.1469	24.283	21.8758	22.6141	25.0997	24.3258	23.6536	19.9731	22.6129
ENSMUSG00000000794	589.368	532.144	383.846	692.109	316.701	553.965	886.746	740.409	678.28	670.742	691.387	936.17	774.491	682.378	631.691	Kcnn3	3	89427471	89582439	+	10451	protein_coding	potassium intermediate/small conductance calcium-activated channel, subfamily N, member 3 [Source:MGI Symbol;Acc:MGI:2153183]	-	619	579	449	638	314	549	736	638	844	720	722	917	790	585	639	3.03439	2.68639	1.98431	3.47121	1.54773	2.88754	4.36657	3.79766	3.5271	3.41951
ENSMUSG00000074469	3.80852	2.75722	0.854891	0	3.02581	1.00904	4.81927	0	0.803649	0	1.9152	0	0	0	0	Gm15348	8	12756944	12769127	-	3655	lncRNA	predicted gene 15348 [Source:MGI Symbol;Acc:MGI:3642533]	-	4	3	1	0	3	1	4	0	1	0	2	0	0	0	0	0.0560675	0.0397999	0.0126367	0	0.0422823	0.0150393	0.0678567	0	0.0119494	0
ENSMUSG00000021772	179	168.19	187.221	151.873	109.938	172.547	116.867	160.151	171.177	119.243	103.421	120.467	104.899	92.1502	164.101	Nkiras1	14	4185693	4198560	-	5491	protein_coding	NFKB inhibitor interacting Ras-like protein 1 [Source:MGI Symbol;Acc:MGI:1916971]	-	188	183	219	140	109	171	97	138	213	128	108	118	107	79	166	1.75406	1.61602	1.8421	1.44975	1.02258	1.71182	1.09532	1.56344	1.69419	1.15704
ENSMUSG00000089655	1.90426	3.67629	2.56467	1.08481	0	3.02713	0	2.32103	3.2146	1.86317	2.8728	3.06272	7.84295	5.83229	0	Gm16004	9	99590452	99638096	+	311	lncRNA	predicted gene 16004 [Source:MGI Symbol;Acc:MGI:3801846]	-	2	4	3	1	0	3	0	2	4	2	3	3	8	5	0	0.329464	0.62366	0.445535	0.182834	0	0.530243	0	0.400058	0.561737	0.319197
ENSMUSG00000092344	1.90426	0	0.854891	0	0	1.00904	0	0	3.2146	1.86317	3.8304	0	2.94111	2.33292	0	Hspe1-ps3	5	25596606	25596882	+	277	processed_pseudogene	heat shock protein 1 (chaperonin 10), pseudogene 3 [Source:MGI Symbol;Acc:MGI:1935163]	-	2	0	1	0	0	1	0	0	4	2	4	0	3	2	0	0.369904	0	0.166741	0	0	0.198442	0	0	0.630687	0.358376
ENSMUSG00000052180	0.952129	2.75722	6.83913	3.25443	3.02581	2.01809	4.81927	3.48155	0	1.86317	0	1.02091	0	0	0	Serpinb6c	13	34063799	34089691	-	1391	protein_coding	serine (or cysteine) peptidase inhibitor, clade B, member 6c [Source:MGI Symbol;Acc:MGI:2145481]	-	1	3	8	3	3	2	4	3	0	2	0	1	0	0	0	0.0368308	0.104578	0.265634	0.122634	0.111101	0.0790345	0.178301	0.134168	0	0.0713661
ENSMUSG00000105748	0	5.51444	5.98424	5.42405	1.0086	6.05427	1.20482	12.7657	12.8584	0.931586	7.6608	5.10453	9.80368	5.83229	3.95425	Gm43088	3	137602905	137605251	+	2347	TEC	predicted gene 43088 [Source:MGI Symbol;Acc:MGI:5663225]	-	0	6	7	5	1	6	1	11	16	1	8	5	10	5	4	0	0.123961	0.137755	0.121136	0.0219488	0.140524	0.0264184	0.291564	0.297742	0.0211483
ENSMUSG00000029344	1329.17	1182.85	1211.38	837.474	980.362	974.737	978.312	868.066	1018.22	738.748	838.857	817.745	796.059	1141.96	923.317	Tpst2	5	112424557	112463227	+	2793	protein_coding	protein-tyrosine sulfotransferase 2 [Source:MGI Symbol;Acc:MGI:1309516]	-	1396	1287	1417	772	972	966	812	748	1267	793	876	801	812	979	934	25.6067	22.3437	23.4326	15.7168	17.9275	19.0117	18.0262	16.6604	19.8125	14.0926
ENSMUSG00000025484	548.426	514.681	458.222	420.906	512.37	521.676	430.12	447.959	473.35	487.22	404.107	432.864	416.657	419.925	503.178	Bet1l	7	140433307	140437490	-	3953	protein_coding	Bet1 golgi vesicular membrane trafficking protein like [Source:MGI Symbol;Acc:MGI:1913128]	-	576	560	536	388	508	517	357	386	589	523	422	424	425	360	509	7.46507	6.86925	6.26266	5.58114	6.62005	7.18915	5.59966	6.07455	6.50762	6.56695
ENSMUSG00000053119	2544.09	2352.83	2373.18	2798.81	2511.42	2203.75	3001.2	1994.93	2199.59	2039.24	2144.07	2114.29	2236.22	2745.84	2216.36	Chmp3	6	71520781	71559593	+	3250	protein_coding	charged multivesicular body protein 3 [Source:MGI Symbol;Acc:MGI:1913950]	-	2672	2560	2776	2580	2490	2184	2491	1719	2737	2189	2239	2071	2281	2354	2242	42.1203	38.1949	39.4509	45.1392	39.4676	36.9388	47.5237	32.9038	36.7811	33.4312
ENSMUSG00000053646	3381.96	3952.94	2586.05	3761.04	1991.99	3899.96	3453.01	4133.76	3802.07	5300.72	3793.05	6237.73	4904.78	3203.09	4758.94	Plxnb1	9	108924457	108948985	+	9592	protein_coding	plexin B1 [Source:MGI Symbol;Acc:MGI:2154238]	-	3552	4301	3025	3467	1975	3865	2866	3562	4731	5690	3961	6110	5003	2746	4814	18.9715	21.7424	14.5659	20.5524	10.6067	22.149	18.5262	23.1014	21.5416	29.4437
ENSMUSG00000085465	52.3671	113.965	64.1168	61.8342	26.2237	40.3618	39.759	89.3597	120.547	112.722	75.6504	88.8188	106.86	29.1615	68.2107	Gm15347	8	12910358	12927344	-	385	lncRNA	predicted gene 15347 [Source:MGI Symbol;Acc:MGI:3705310]	-	55	124	75	57	26	40	33	77	150	121	79	87	109	25	69	7.31881	15.6174	8.9975	8.41844	3.47886	5.71101	5.31463	12.4418	17.0163	15.5996
ENSMUSG00000038085	75.2182	49.63	56.4228	73.7671	90.7742	38.3437	49.3975	71.952	49.0226	75.4585	89.0568	99.0278	147.055	57.1565	44.4853	Cnbd2	2	156154219	156217558	+	3879	protein_coding	cyclic nucleotide binding domain containing 2 [Source:MGI Symbol;Acc:MGI:1918123]	-	79	54	66	68	90	38	41	62	61	81	93	97	150	49	45	1.04339	0.675029	0.78586	0.996797	1.19522	0.53849	0.655367	0.994319	0.686821	1.03646
ENSMUSG00000028419	2004.23	1776.57	1809.8	1865.87	2102.94	1775.92	2039.76	1659.54	1823.48	1651.7	1685.38	1614.05	1714.66	1993.48	1766.56	Chmp5	4	40948407	40965303	+	1519	protein_coding	charged multivesicular body protein 5 [Source:MGI Symbol;Acc:MGI:1924209]	-	2105	1933	2117	1720	2085	1760	1693	1430	2269	1773	1760	1581	1749	1709	1787	70.9958	61.7053	64.3701	64.3855	70.7087	63.6896	69.1066	58.5642	65.2395	57.9349
ENSMUSG00000021207	0.952129	0.919074	0	0	0	0	0	0	2.41095	1.86317	2.8728	0	2.94111	1.16646	0.988562	Akr1c21	13	4624074	4636540	+	1502	protein_coding	aldo-keto reductase family 1, member C21 [Source:MGI Symbol;Acc:MGI:1924587]	-	1	1	0	0	0	0	0	0	3	2	3	0	3	1	1	0.034109	0.0322833	0	0	0	0	0	0	0.0872338	0.066092
ENSMUSG00000097245	14.2819	14.7052	22.2272	19.5266	19.1634	15.1357	14.4578	33.655	13.662	28.8792	23.94	15.3136	25.4896	29.1615	19.7712	Gm5421	10	22219338	22221691	+	2354	processed_pseudogene	predicted gene 5421 [Source:MGI Symbol;Acc:MGI:3645718]	-	15	16	26	18	19	15	12	29	17	31	25	15	26	25	20	0.326455	0.329581	0.510138	0.434794	0.415787	0.350266	0.316078	0.766382	0.31541	0.653648
ENSMUSG00000041771	834.065	964.108	711.269	904.732	264.254	733.575	1037.35	1307.9	1002.15	1459.8	974.836	1913.18	1628.39	610.058	1391.89	Slc24a4	12	102094992	102233350	+	4522	protein_coding	solute carrier family 24 (sodium/potassium/calcium exchanger), member 4 [Source:MGI Symbol;Acc:MGI:2447362]	-	876	1049	832	834	262	727	861	1127	1247	1567	1018	1874	1661	523	1408	9.92458	11.2485	8.49795	10.487	2.98466	8.83726	11.8057	15.5041	12.044	17.2
ENSMUSG00000082399	7.61703	4.59537	1.70978	4.33924	11.0946	1.00904	8.43373	2.32103	0.803649	2.79476	3.8304	5.10453	0.980368	4.66583	10.8742	Gm14036	2	134645869	134646348	+	480	processed_pseudogene	predicted gene 14036 [Source:MGI Symbol;Acc:MGI:3649581]	-	8	5	2	4	11	1	7	2	1	3	4	5	1	4	11	0.853861	0.5051	0.192446	0.473845	1.18053	0.114518	0.904226	0.259204	0.0909897	0.310219
ENSMUSG00000104667	0.952129	0	0	1.08481	2.0172	6.05427	2.40964	3.48155	1.6073	4.65793	5.7456	3.06272	1.96074	8.16521	0	Gm4961	5	30297938	30302684	+	2249	lncRNA	predicted pseudogene 4961 [Source:MGI Symbol;Acc:MGI:3645260]	-	1	0	0	1	2	6	2	3	2	5	6	3	2	7	0	0.0227798	0	0	0.025283	0.0458105	0.146648	0.0551392	0.0829823	0.0388395	0.110349
ENSMUSG00000029093	1580.53	1900.64	1310.55	2205.42	1627.88	1939.38	3654.21	2239.8	1971.35	3095.66	3063.36	4125.48	3471.48	2332.92	2846.07	Sorcs2	5	36174524	36555483	-	8802	protein_coding	sortilin-related VPS10 domain containing receptor 2 [Source:MGI Symbol;Acc:MGI:1932289]	-	1660	2068	1533	2033	1614	1922	3033	1930	2453	3323	3199	4041	3541	2000	2879	9.66196	11.3925	8.04418	13.1333	9.44597	12.0029	21.3654	13.6405	12.1717	18.7386
ENSMUSG00000121230	18.0905	16.5433	6.83913	10.8481	18.1548	10.0904	26.506	11.6052	7.23285	7.45269	11.4912	10.2091	2.94111	15.164	12.8513	ENSMUSG00000121230	7	127343118	127345287	-	2170	lncRNA	novel transcript, antisense to Fbxl19	-	19	18	8	10	18	10	22	10	9	8	12	10	3	13	13	0.448572	0.402218	0.170275	0.262034	0.427304	0.253311	0.628613	0.286678	0.181141	0.182987
ENSMUSG00000061360	581.751	574.421	506.95	662.819	825.037	665.969	560.24	487.417	413.076	606.463	538.171	610.501	504.89	604.225	686.062	Phf5a	15	81748721	81756112	-	2166	protein_coding	PHD finger protein 5A [Source:MGI Symbol;Acc:MGI:2156864]	-	611	625	593	611	818	660	465	420	514	651	562	598	515	518	694	14.4518	13.9917	12.645	16.0399	19.4545	16.7494	13.3111	12.0627	10.3643	14.918
ENSMUSG00000050587	37.133	24.815	60.6973	5.42405	10.086	15.1357	4.81927	11.6052	27.3241	11.179	6.7032	7.14634	6.86258	11.6646	31.634	Lrrc4c	2	96148514	97462011	+	4626	protein_coding	leucine rich repeat containing 4C [Source:MGI Symbol;Acc:MGI:2442636]	-	39	27	71	5	10	15	4	10	34	12	7	7	7	10	32	0.431914	0.283013	0.708882	0.0614585	0.111357	0.178238	0.0536135	0.134477	0.321001	0.128755
ENSMUSG00000110380	56.1756	99.26	81.2146	36.8836	29.2495	113.013	39.759	110.249	82.7759	174.207	94.8024	237.871	224.504	52.4906	184.861	Gm45332	8	92878724	92884894	-	1949	lncRNA	predicted gene 45332 [Source:MGI Symbol;Acc:MGI:5791168]	-	59	108	95	34	29	112	33	95	103	187	99	233	229	45	187	1.55088	2.68695	2.2513	0.991939	0.766497	3.15878	1.04984	3.03225	2.30812	4.76232
ENSMUSG00000018387	83.7874	123.156	139.347	133.432	192.643	113.013	184.337	106.767	136.62	187.249	210.672	197.035	214.701	188.966	121.593	Shroom1	11	53348032	53358593	+	4600	protein_coding	shroom family member 1 [Source:MGI Symbol;Acc:MGI:1919024]	-	88	134	163	123	191	112	153	92	170	201	220	193	219	162	123	0.980084	1.41252	1.63663	1.52043	2.13895	1.33836	2.06231	1.24418	1.61408	2.16884
ENSMUSG00000072889	430.362	465.051	425.736	605.324	539.602	535.803	587.951	500.182	534.427	764.832	601.373	677.881	690.179	520.24	573.366	Nfxl1	5	72670644	72717027	-	8307	protein_coding	nuclear transcription factor, X-box binding-like 1 [Source:MGI Symbol;Acc:MGI:1923646]	zf-NF-X1	452	506	498	558	535	531	488	431	665	821	628	664	704	446	580	2.78761	2.95362	2.76889	3.81951	3.31767	3.5137	3.64247	3.22765	3.49632	4.90555
ENSMUSG00000060224	41.8937	80.8785	43.5994	55.3253	67.5764	56.5065	77.1084	47.5812	61.0774	43.7845	44.0496	39.8153	22.5485	30.3279	34.5997	Pyroxd2	19	42714297	42741214	-	4815	protein_coding	pyridine nucleotide-disulphide oxidoreductase domain 2 [Source:MGI Symbol;Acc:MGI:1921830]	-	44	88	51	51	67	56	64	41	76	47	46	39	23	26	35	0.468161	0.886206	0.48921	0.602271	0.716808	0.639301	0.824145	0.529714	0.689368	0.484496
ENSMUSG00000121055	0	0.919074	6.83913	2.16962	0	2.01809	0	1.16052	0	0	0	0	0	0	0.988562	ENSMUSG00000121055	19	40809597	40809948	-	352	lncRNA	novel transcript, antisense to Cc2d2b	-	0	1	8	2	0	2	0	1	0	0	0	0	0	0	1	0	0.137754	1.04971	0.323076	0	0.312321	0	0.17673	0	0
ENSMUSG00000115379	19.9947	21.1387	37.6152	20.6114	26.2237	43.3889	20.4819	15.0867	16.8766	11.179	14.364	17.3554	26.4699	30.3279	24.714	Gm48990	14	95522670	95523092	-	423	processed_pseudogene	predicted gene, 48990 [Source:MGI Symbol;Acc:MGI:6118337]	-	21	23	44	19	26	43	17	13	21	12	15	17	27	26	25	2.54342	2.63655	4.80434	2.55406	3.16634	5.58781	2.49189	1.91186	2.16827	1.40809
ENSMUSG00000035451	1144.46	1061.53	1195.14	1431.95	1327.32	1250.21	1419.28	1666.5	1088.95	1468.18	1331.06	1424.16	1381.34	1766.02	1182.32	Foxa1	12	57587414	57593702	-	3327	protein_coding	forkhead box A1 [Source:MGI Symbol;Acc:MGI:1347472]	Fork_head	1202	1155	1398	1320	1316	1239	1178	1436	1355	1576	1390	1395	1409	1514	1196	18.5093	16.8336	19.4078	22.56	20.3764	20.4707	21.9539	26.8507	17.7877	23.5122
ENSMUSG00000120069	15.2341	8.27166	10.2587	2.16962	2.0172	3.02713	0	1.16052	4.01825	1.86317	1.9152	1.02091	4.90184	3.49938	8.89705	A330032P22Rik	10	3668151	3681979	+	1371	lncRNA	RIKEN cDNA A330032P22 gene [Source:NCBI gene (formerly Entrezgene);Acc:102632053]	-	16	9	12	2	2	3	0	1	5	2	2	1	5	3	9	0.59789	0.318312	0.404264	0.0829488	0.0751479	0.120281	0	0.045375	0.159282	0.0724072
ENSMUSG00000028060	1237.77	1631.36	1423.39	1525.24	1555.26	1285.52	1493.97	1119.9	1439.34	1297.7	1151.03	1029.07	1330.36	1452.24	1314.79	Khdc4	3	88593110	88620231	+	6720	protein_coding	KH domain containing 4, pre-mRNA splicing factor [Source:MGI Symbol;Acc:MGI:1921450]	-	1300	1775	1665	1406	1542	1274	1240	965	1791	1393	1202	1008	1357	1245	1330	9.91089	12.8079	11.4437	11.8969	11.8206	10.4211	11.4412	8.93329	11.6402	10.2889
ENSMUSG00000034083	303.729	348.329	297.502	424.161	346.959	348.12	419.277	335.389	294.939	298.108	326.541	295.042	290.189	305.612	304.477	Ccdc174	6	91855034	91876824	+	9188	protein_coding	coiled-coil domain containing 174 [Source:MGI Symbol;Acc:MGI:2444652]	-	319	379	348	391	344	345	348	289	367	320	341	289	296	262	308	1.77872	2.00017	1.74936	2.41977	1.92869	2.06401	2.34843	1.95673	1.74453	1.72869
ENSMUSG00000031840	579.847	517.438	400.944	387.277	338.89	404.627	467.469	589.542	452.455	490.014	551.577	900.438	568.614	398.929	485.384	Rab3a	8	71207328	71211323	+	2225	protein_coding	RAB3A, member RAS oncogene family [Source:MGI Symbol;Acc:MGI:97843]	-	609	563	469	357	336	401	388	508	563	526	576	882	580	342	491	14.0225	12.2695	9.73563	9.12338	7.77917	9.90668	10.8124	14.2032	11.0513	11.734
ENSMUSG00000102854	3.80852	0	3.41956	3.25443	3.02581	1.00904	0	1.16052	0	0	0	0	1.96074	0	0.988562	C130023A14Rik	16	77443228	77446314	+	3087	TEC	RIKEN cDNA C130023A14 gene [Source:MGI Symbol;Acc:MGI:2442654]	-	4	0	4	3	3	1	0	1	0	0	0	0	2	0	1	0.0663837	0	0.0598473	0.0552589	0.0500621	0.0178064	0	0.0201519	0	0
ENSMUSG00000074215	20.9468	15.6243	11.1136	9.76329	10.086	30.2713	28.9156	45.2601	31.3423	23.2897	22.9824	30.6272	32.3522	11.6646	21.7484	Gm10643	8	84790190	84791766	-	1577	protein_coding	predicted gene 10643 [Source:MGI Symbol;Acc:MGI:3642507]	-	22	17	13	9	10	30	24	39	39	25	24	30	33	10	22	0.714709	0.522716	0.380744	0.32451	0.326657	1.04569	0.943626	1.53846	1.08011	0.78686
ENSMUSG00000027695	910.236	1085.43	890.796	1220.41	1321.27	1309.74	1213.25	1201.13	1192.62	1738.34	1387.56	1740.64	1488.2	1137.3	1433.41	Pld1	3	27992844	28187511	+	12961	protein_coding	phospholipase D1 [Source:MGI Symbol;Acc:MGI:109585]	-	956	1181	1042	1125	1310	1298	1007	1035	1484	1866	1449	1705	1518	975	1450	3.77883	4.41834	3.71322	4.93551	5.20663	5.50491	4.81738	4.9677	5.00068	7.14598
ENSMUSG00000043079	2480.3	2615.68	2256.06	2893.19	2763.57	2535.73	3461.44	2715.61	2409.34	2944.74	3558.44	3730.39	3075.42	3759.5	2605.85	Synpo	18	60727045	60793214	-	9533	protein_coding	synaptopodin [Source:MGI Symbol;Acc:MGI:1099446]	-	2605	2846	2639	2667	2740	2513	2873	2340	2998	3161	3716	3654	3137	3223	2636	13.9996	14.4762	12.7859	15.9078	14.8063	14.4903	18.6864	15.27	13.7352	16.4583
ENSMUSG00000036257	2033.75	1680.07	1914.1	1663.01	1293.03	1682.08	1738.55	1904.41	2077.43	2088.62	1812.74	1929.51	2245.04	1882.66	2003.81	Pnpla8	12	44268153	44369315	+	14174	protein_coding	patatin-like phospholipase domain containing 8 [Source:MGI Symbol;Acc:MGI:1914702]	-	2136	1828	2239	1533	1282	1667	1443	1641	2585	2242	1893	1890	2290	1614	2027	7.72053	6.25363	7.29597	6.14989	4.65929	6.46483	6.31239	7.20228	7.96529	7.85113
ENSMUSG00000090877	414.176	761.912	596.714	1193.29	2055.53	703.304	893.975	298.253	757.841	501.193	581.263	392.028	405.873	982.158	471.544	Hspa1b	17	35175412	35178214	-	2803	protein_coding	heat shock protein 1B [Source:MGI Symbol;Acc:MGI:99517]	-	435	829	698	1100	2038	697	742	257	943	538	607	384	414	842	477	7.95069	14.341	11.5015	22.3145	37.4546	13.6686	16.4135	5.70379	14.6934	9.52682
ENSMUSG00000029475	425.602	504.571	500.111	544.575	623.316	565.065	624.096	588.382	555.322	581.31	688.514	622.752	570.574	684.711	546.675	Kdm2b	5	123008728	123127886	-	10869	protein_coding	lysine (K)-specific demethylase 2B [Source:MGI Symbol;Acc:MGI:1354737]	-	447	549	585	502	618	560	518	507	691	624	719	610	582	587	553	2.10696	2.44924	2.48592	2.62622	2.92903	2.83212	2.95502	2.90183	2.77666	2.8496
ENSMUSG00000006575	99.9736	104.774	43.5994	75.9367	125.067	190.709	103.614	152.028	126.977	245.007	164.707	300.146	243.131	186.633	293.603	Rundc3a	11	102284229	102293381	+	2941	protein_coding	RUN domain containing 3A [Source:MGI Symbol;Acc:MGI:1858752]	-	105	114	51	70	124	189	86	131	158	263	172	294	248	160	297	1.82908	1.87957	0.800933	1.35338	2.17196	3.53249	1.81311	2.77096	2.34637	4.43864
ENSMUSG00000063522	25.7075	27.5722	17.9527	42.3076	246.099	20.1809	65.0602	27.8524	8.84014	12.1106	23.94	12.2509	21.5681	206.463	15.817	Ly6m	15	74748836	74768870	-	3302	protein_coding	lymphocyte antigen 6 complex, locus M [Source:MGI Symbol;Acc:MGI:1914288]	-	27	30	21	39	244	20	54	24	11	13	25	12	22	177	16	0.418914	0.440547	0.29374	0.671592	3.8066	0.332941	1.014	0.452155	0.145495	0.195414
ENSMUSG00000020827	2565.99	2832.59	2421.05	2266.17	2317.77	2107.89	2234.94	2731.85	2836.08	2379.27	2563.49	2537.97	2500.92	2735.35	2267.76	Mink1	11	70453707	70505309	+	6286	protein_coding	misshapen-like kinase 1 (zebrafish) [Source:MGI Symbol;Acc:MGI:1355329]	-	2695	3082	2832	2089	2298	2089	1855	2354	3529	2554	2677	2486	2551	2345	2294	21.9646	23.7742	20.8085	18.8965	18.8322	18.2674	18.2974	23.2962	24.5195	20.1667
ENSMUSG00000113535	0.952129	0.919074	7.69402	1.08481	1.0086	2.01809	1.20482	2.32103	3.2146	4.65793	0.9576	6.12543	9.80368	6.99875	0	AU015791	12	105479639	105481513	+	1875	lncRNA	expressed sequence AU015791 [Source:MGI Symbol;Acc:MGI:2144938]	-	1	1	9	1	1	2	1	2	4	5	1	6	10	6	0	0.0273236	0.0258611	0.221698	0.0303261	0.0274741	0.058633	0.0330688	0.0663563	0.0931735	0.13236
ENSMUSG00000018169	683.629	680.115	730.932	398.125	244.082	584.237	268.674	454.922	618.81	293.45	282.492	274.624	276.464	268.285	497.246	Mfng	15	78640082	78657675	-	2839	protein_coding	MFNG O-fucosylpeptide 3-beta-N-acetylglucosaminyltransferase [Source:MGI Symbol;Acc:MGI:1095404]	-	718	740	855	367	242	579	223	392	770	315	295	269	282	230	503	12.9568	12.6391	13.9098	7.35053	4.39111	11.2106	4.87034	8.58963	11.8457	5.50724
ENSMUSG00000120951	10.4734	5.51444	2.56467	0	3.02581	0	3.61445	19.7288	11.2511	2.79476	6.7032	6.12543	8.82332	2.33292	2.96568	ENSMUSG00000120951	4	156270639	156275349	+	405	lncRNA	novel transcript, antisense to Agrn	-	11	6	3	0	3	0	3	17	14	3	7	6	9	2	3	1.39148	0.718364	0.342127	0	0.381584	0	0.459289	2.61124	1.50976	0.367667
ENSMUSG00000031015	1731.92	1476.95	1756.8	1252.96	1253.69	1659.88	991.565	1304.42	1504.43	1199.88	971.964	956.588	1121.54	1168.79	1260.42	Swap70	7	109820918	109882713	+	8090	protein_coding	SWA-70 protein [Source:MGI Symbol;Acc:MGI:1298390]	-	1819	1607	2055	1155	1243	1645	823	1124	1872	1288	1015	937	1144	1002	1275	11.5192	9.63198	11.7323	8.11804	7.91493	11.1772	6.30771	8.64314	10.1063	7.90235
ENSMUSG00000022353	1785.24	1747.16	1599.5	2085.01	1691.43	1710.33	2173.49	2072.68	1997.07	2431.44	2154.6	2533.89	2469.55	1704.2	2318.18	Mtss1	15	58813083	58953854	-	11345	protein_coding	MTSS I-BAR domain containing 1 [Source:MGI Symbol;Acc:MGI:2384818]	-	1875	1901	1871	1922	1677	1695	1804	1786	2485	2610	2250	2482	2519	1461	2345	8.46711	8.12505	7.61711	9.63311	7.6147	8.21257	9.85944	9.79333	9.56655	11.4189
ENSMUSG00000050310	1295.85	1453.97	1503.75	1497.04	1361.61	1300.66	1442.17	1370.57	1625.78	1470.04	1410.54	1713.08	1942.11	1517.56	1472.96	Rictor	15	6737860	6829882	+	16930	protein_coding	RPTOR independent companion of MTOR, complex 2 [Source:MGI Symbol;Acc:MGI:1926007]	-	1361	1582	1759	1380	1350	1289	1197	1181	2023	1578	1473	1678	1981	1301	1490	4.1185	4.53104	4.79877	4.63489	4.10772	4.18514	4.38387	4.33957	5.21882	4.62636
ENSMUSG00000052117	179	170.948	163.284	176.824	151.29	289.596	212.048	279.684	266.812	281.339	226.951	304.23	308.816	138.809	260.98	D630039A03Rik	4	57908483	57916297	-	2830	protein_coding	RIKEN cDNA D630039A03 gene [Source:MGI Symbol;Acc:MGI:2442889]	-	188	186	191	163	150	287	176	241	332	302	237	298	315	119	264	3.40338	3.18695	3.11722	3.27506	2.73042	5.57454	3.85608	5.29766	5.12372	5.29675
ENSMUSG00000075602	6867.71	6407.78	7110.98	4913.11	10052.7	7081.47	4193.97	5656.36	6372.94	4307.65	4634.78	3136.22	3542.07	6952.09	5666.43	Ly6a	15	74866726	74869880	-	1205	protein_coding	lymphocyte antigen 6 complex, locus A [Source:MGI Symbol;Acc:MGI:107527]	-	7213	6972	8318	4529	9967	7018	3481	4874	7930	4624	4840	3072	3613	5960	5732	306.667	280.555	318.825	213.714	426.09	320.14	179.117	251.624	287.422	190.467
ENSMUSG00000120550	0	0	0	1.08481	2.0172	1.00904	1.20482	5.80258	3.2146	1.86317	4.788	4.08362	0.980368	1.16646	3.95425	ENSMUSG00000120550	16	22916194	22916771	-	578	lncRNA	novel transcript	-	0	0	0	1	2	1	1	5	4	2	5	4	1	1	4	0	0	0	0.0983762	0.178249	0.0951012	0.107273	0.538141	0.30225	0.171748
ENSMUSG00000073599	1004.5	988.923	1001.93	728.993	735.271	758.801	577.108	764.78	986.078	575.72	631.058	448.177	565.673	605.392	792.826	Ecscr	18	35846139	35855409	-	1752	protein_coding	endothelial cell surface expressed chemotaxis and apoptosis regulator [Source:MGI Symbol;Acc:MGI:1915795]	-	1055	1076	1172	672	729	752	479	659	1227	618	659	439	577	519	802	30.8501	29.7801	30.8969	21.8099	21.4347	23.5938	16.952	23.3994	30.5875	17.5083
ENSMUSG00000064061	282.782	249.069	357.344	330.867	220.884	349.129	302.409	384.131	413.879	457.409	355.269	386.923	359.795	254.288	374.665	Dzip3	16	48744595	48814528	-	9081	protein_coding	DAZ interacting protein 3, zinc finger [Source:MGI Symbol;Acc:MGI:1917433]	-	297	271	418	305	219	346	251	331	515	491	371	379	367	218	379	1.67556	1.44705	2.126	1.90978	1.24232	2.09438	1.7138	2.2675	2.47689	2.68372
ENSMUSG00000039294	879.767	905.288	853.181	950.294	993.473	1219.93	883.132	800.756	940.27	839.359	701.921	814.682	763.707	969.327	899.591	Cybc1	11	121113414	121120148	-	4213	protein_coding	cytochrome b 245 chaperone 1 [Source:MGI Symbol;Acc:MGI:2384959]	-	924	985	998	876	985	1209	733	690	1170	901	733	798	779	831	910	11.2362	11.3369	10.9411	11.8231	12.044	15.7742	10.7878	10.1885	12.1291	10.6151
ENSMUSG00000053647	37.133	29.4104	46.1641	18.4418	31.2667	38.3437	26.506	52.2232	53.8445	39.1266	29.6856	30.6272	39.2147	52.4906	25.7026	Gper1	5	139408906	139413555	+	2537	protein_coding	G protein-coupled estrogen receptor 1 [Source:MGI Symbol;Acc:MGI:1924104]	-	39	32	54	17	31	38	22	45	67	42	31	30	40	45	26	0.787558	0.611614	0.983093	0.381019	0.629456	0.823336	0.537678	1.10343	1.15342	0.821708
ENSMUSG00000097207	4.76065	19.3005	13.6783	10.8481	9.07742	4.03618	9.63855	15.0867	18.4839	20.4949	20.1096	13.2718	14.7055	8.16521	10.8742	6030443J06Rik	5	22755389	23012848	+	7930	lncRNA	RIKEN cDNA 6030443J06 gene [Source:MGI Symbol;Acc:MGI:2444595]	-	5	21	16	10	9	4	8	13	23	22	21	13	15	7	11	0.0323024	0.128409	0.0931897	0.0717042	0.0584647	0.0277269	0.0625514	0.101982	0.126674	0.137701
ENSMUSG00000038528	0	5.51444	3.41956	2.16962	2.0172	6.05427	4.81927	3.48155	12.8584	5.58952	1.9152	4.08362	8.82332	8.16521	0.988562	Mfsd4b5	10	39834032	39862642	-	6221	protein_coding	major facilitator superfamily domain containing 4B5 [Source:MGI Symbol;Acc:MGI:2446139]	-	0	6	4	2	2	6	4	3	16	6	2	4	9	7	1	0	0.046767	0.0296976	0.0182805	0.0165613	0.0530157	0.0398676	0.0299995	0.112329	0.0478718
ENSMUSG00000120920	26.6596	20.2196	18.8076	13.0177	12.1032	21.1899	20.4819	20.8893	27.3241	21.4265	22.0248	25.5226	38.2344	19.8298	15.817	ENSMUSG00000120920	3	95189522	95190787	-	1266	lncRNA	novel transcript, antisense to KO:Fam63aand Mindy1	-	28	22	22	12	12	21	17	18	34	23	23	25	39	17	16	1.13309	0.842631	0.80262	0.538971	0.488283	0.9118	0.832598	0.884489	1.17295	0.901744
ENSMUSG00000084970	0	0	4.27445	3.25443	2.0172	1.00904	2.40964	4.64206	4.8219	4.65793	4.788	2.04181	1.96074	3.49938	0	1700060J05Rik	4	53562983	53564697	-	1060	lncRNA	RIKEN cDNA 1700060J05 gene [Source:MGI Symbol;Acc:MGI:1920641]	-	0	0	5	3	2	1	2	4	6	5	5	2	2	3	0	0	0	0.217864	0.160929	0.097196	0.0518571	0.116989	0.234751	0.247217	0.234128
ENSMUSG00000080824	27.6117	25.7341	40.1799	27.1203	22.1893	11.0995	36.1445	15.0867	19.2876	23.2897	13.4064	23.4808	21.5681	16.3304	22.7369	Gm9001	6	75759341	75759739	-	399	processed_pseudogene	predicted gene 9001 [Source:MGI Symbol;Acc:MGI:3647168]	-	29	28	47	25	22	11	30	13	24	25	14	23	22	14	23	3.7236	3.40278	5.44059	3.56275	2.84036	1.51542	4.66196	2.02686	2.62707	3.10997
ENSMUSG00000106430	3.80852	0	3.41956	0	4.03441	6.05427	6.02409	1.16052	0.803649	0.931586	0	0	0	2.33292	0	Gm42460	5	50216438	50219004	+	2567	TEC	predicted gene 42460 [Source:MGI Symbol;Acc:MGI:5662597]	-	4	0	4	0	4	6	5	1	1	1	0	0	0	2	0	0.0798312	0	0.0719706	0	0.0802709	0.128481	0.120771	0.0242341	0.0170141	0.0193358
ENSMUSG00000106666	6.6649	10.1098	5.12935	13.0177	10.086	11.0995	16.8675	13.9262	15.2693	12.1106	12.4488	16.3345	16.6663	15.164	9.88562	Gm43587	3	112674125	112674328	-	204	processed_pseudogene	predicted gene 43587 [Source:MGI Symbol;Acc:MGI:5663724]	-	7	11	6	12	10	11	14	12	19	13	13	16	17	13	10	1.75795	2.61463	1.35845	3.34479	2.52519	2.96399	4.25518	3.65936	4.06778	3.16302
ENSMUSG00000107096	59.032	62.497	65.8266	56.4101	26.2237	42.3799	30.1205	90.5203	93.2233	86.6375	34.4736	71.4634	81.3706	33.8273	46.4624	Gm43597	5	150523397	150530468	-	4620	lncRNA	predicted gene 43597 [Source:MGI Symbol;Acc:MGI:5663734]	-	62	68	77	52	26	42	25	78	116	93	36	70	83	29	47	0.687524	0.713699	0.769786	0.639999	0.289905	0.499713	0.33552	1.05028	1.0966	0.999148
ENSMUSG00000061988	0.952129	0	0	0	3.02581	0	0	1.16052	0	0	18.1944	0	6.86258	2.33292	0	Rpl10a-ps2	13	8990372	8991013	-	642	processed_pseudogene	ribosomal protein L10A, pseudogene 2 [Source:MGI Symbol;Acc:MGI:3646227]	-	1	0	0	0	3	0	0	1	0	0	19	0	7	2	0	0.0798001	0	0	0	0.240719	0	0	0.0968988	0	0
ENSMUSG00000024589	1836.66	1519.23	1686.7	1488.36	1360.6	1505.49	1938.55	1893.96	1931.17	2110.97	1928.61	2103.06	2216.61	1465.07	2071.04	Nedd4l	18	65020776	65350899	+	19400	protein_coding	neural precursor cell expressed, developmentally down-regulated gene 4-like [Source:MGI Symbol;Acc:MGI:1933754]	-	1929	1653	1973	1372	1349	1492	1609	1632	2403	2266	2014	2060	2261	1256	2095	5.09412	4.13161	4.69728	4.02133	3.58207	4.22747	5.1425	5.23326	5.40986	5.79758
ENSMUSG00000046982	1373.92	1397.91	1260.11	1468.83	1194.19	1707.3	1525.3	1465.73	1362.19	1994.53	1877.85	2428.73	2308.77	1707.7	2209.44	Tshz1	18	84029752	84105831	-	5848	protein_coding	teashirt zinc finger family member 1 [Source:MGI Symbol;Acc:MGI:1346031]	zf-C2H2	1443	1521	1474	1354	1184	1692	1266	1263	1695	2141	1961	2379	2355	1464	2235	12.6415	12.6116	11.6416	13.1652	10.4296	15.904	13.4229	13.4354	12.6589	18.1718
ENSMUSG00000027782	2710.71	2523.78	3010.93	3209.95	3067.16	2396.48	2689.15	2206.14	2577.3	2378.34	2197.69	1793.73	2389.16	3158.77	2579.16	Kpna4	3	68974482	69034446	-	8940	protein_coding	karyopherin (importin) alpha 4 [Source:MGI Symbol;Acc:MGI:1100848]	-	2847	2746	3522	2959	3041	2375	2232	1901	3207	2553	2295	1757	2437	2708	2609	16.315	14.894	18.1959	18.8202	17.5228	14.6029	15.4802	13.2281	15.6673	14.1743
ENSMUSG00000032454	1.90426	8.27166	6.83913	5.42405	143.222	4.03618	8.43373	4.64206	1.6073	1.86317	17.2368	6.12543	19.6074	37.3267	0	Rbp2	9	98368168	98391834	+	962	protein_coding	retinol binding protein 2, cellular [Source:MGI Symbol;Acc:MGI:97877]	-	2	9	8	5	142	4	7	4	2	2	18	6	20	32	0	0.106511	0.453644	0.384093	0.295538	7.60392	0.228559	0.451173	0.258666	0.0908006	0.103191
ENSMUSG00000053358	17.1383	16.5433	12.8234	7.59367	8.06882	8.07236	20.4819	10.4446	4.8219	6.5211	8.6184	5.10453	14.7055	8.16521	12.8513	Gm9905	7	120632475	120634319	-	1845	TEC	predicted gene 9905 [Source:MGI Symbol;Acc:MGI:3642311]	-	18	18	15	7	8	8	17	9	6	7	9	5	15	7	13	0.499821	0.473069	0.375505	0.215734	0.223366	0.238346	0.571311	0.303459	0.142033	0.188317
ENSMUSG00000046337	26.6596	38.6011	10.2587	31.4595	7.06022	30.2713	26.506	56.8653	38.5752	54.9636	34.4736	77.5888	71.5669	10.4981	55.3594	Fam178b	1	36601773	36722264	-	3190	protein_coding	family with sequence similarity 178, member B [Source:MGI Symbol;Acc:MGI:3026913]	-	28	42	12	29	7	30	22	49	48	59	36	76	73	9	56	0.449682	0.63842	0.173745	0.516922	0.11304	0.516945	0.427614	0.955562	0.65718	0.918016
ENSMUSG00000033595	6103.15	5484.11	3686.29	4367.45	1829.6	6752.53	6901.2	8493.82	5992.01	10583.7	6701.28	12366.2	11660.5	3722.17	9628.59	Lgi3	14	70768125	70775764	+	3899	protein_coding	leucine-rich repeat LGI family, member 3 [Source:MGI Symbol;Acc:MGI:2182619]	-	6410	5967	4312	4026	1814	6692	5728	7319	7456	11361	6998	12113	11894	3191	9740	84.2254	74.208	51.0795	58.7135	23.9667	94.3445	91.0898	116.776	83.5192	144.628
ENSMUSG00000070532	1.90426	3.67629	4.27445	1.08481	2.0172	13.1176	2.40964	12.7657	2.41095	8.38427	18.1944	9.18815	4.90184	2.33292	0.988562	Ccdc190	1	169756217	169762222	+	1734	protein_coding	coiled-coil domain containing 190 [Source:MGI Symbol;Acc:MGI:1925715]	-	2	4	5	1	2	13	2	11	3	9	19	9	5	2	1	0.0590907	0.111856	0.133181	0.0327921	0.0594162	0.412105	0.0715156	0.394636	0.0755624	0.257622
ENSMUSG00000026240	272.309	311.566	278.694	301.577	282.409	305.74	330.12	329.587	321.46	298.108	344.736	320.564	330.384	299.78	255.049	Cops7b	1	86510626	86537097	+	5515	protein_coding	COP9 signalosome subunit 7B [Source:MGI Symbol;Acc:MGI:1349388]	-	286	339	326	278	280	303	274	284	400	320	360	314	337	257	258	2.6568	2.98059	2.73019	2.86627	2.61539	3.02003	3.08053	3.20351	3.16773	2.88001
ENSMUSG00000108543	0.952129	0.919074	0	0	3.02581	0	0	5.80258	1.6073	0.931586	2.8728	2.04181	2.94111	0	0	Gm44735	7	126538058	126539809	+	1752	TEC	predicted gene 44735 [Source:MGI Symbol;Acc:MGI:5753311]	-	1	1	0	0	3	0	0	5	2	1	3	2	3	0	0	0.0292418	0.0276767	0	0	0.0882087	0	0	0.177537	0.0498574	0.0283305
ENSMUSG00000047250	2271.78	3517.3	2049.17	4032.24	2069.65	3683.01	4843.37	3791.41	3345.59	5874.58	4423.15	6635.88	5899.86	3399.06	5138.54	Ptgs1	2	36120438	36142284	+	3884	protein_coding	prostaglandin-endoperoxide synthase 1 [Source:MGI Symbol;Acc:MGI:97797]	-	2386	3827	2397	3717	2052	3650	4020	3267	4163	6306	4619	6500	6018	2914	5198	31.4724	47.7779	28.5043	54.4166	27.2159	51.6568	64.1752	52.3267	46.8124	80.5868
ENSMUSG00000076591	0	0	0	0	1.0086	2.01809	0	1.16052	1.6073	14.9054	0	0	0	10.4981	1.97712	Igkv8-16	6	70363656	70364236	-	379	IG_V_gene	immunoglobulin kappa variable 8-16 [Source:MGI Symbol;Acc:MGI:1330843]	-	0	0	0	0	1	2	0	1	2	16	0	0	0	9	2	0	0	0	0	0.135921	0.290071	0	0.16414	0.230475	2.09541
ENSMUSG00000028933	106.638	106.613	142.767	99.8026	85.7312	93.8411	101.205	102.125	84.3832	86.6375	80.4384	71.4634	81.3706	76.9863	70.1879	Xrcc2	5	25894810	25910823	-	5216	protein_coding	X-ray repair complementing defective repair in Chinese hamster cells 2 [Source:MGI Symbol;Acc:MGI:1927345]	-	112	116	167	92	85	93	84	88	105	93	84	70	83	66	71	1.10007	1.07837	1.47877	1.00292	0.839471	0.980075	0.998532	1.04954	0.879195	0.884982
ENSMUSG00000026620	202.804	252.745	274.42	227.81	319.727	225.017	187.952	261.116	284.492	336.303	285.365	248.08	247.053	289.282	194.747	Mark1	1	184628986	184731767	-	4356	protein_coding	MAP/microtubule affinity regulating kinase 1 [Source:MGI Symbol;Acc:MGI:2664902]	-	213	275	321	210	317	223	156	225	354	361	298	243	252	248	197	2.50513	3.06121	3.4036	2.74125	3.74883	2.81404	2.22053	3.21328	3.54935	4.11347
ENSMUSG00000019831	36.1809	21.1387	24.7918	17.357	12.1032	19.1718	13.253	17.4077	18.4839	19.5633	11.4912	12.2509	12.7448	5.83229	20.7598	Wasf1	10	40759471	40814566	+	2854	protein_coding	WASP family, member 1 [Source:MGI Symbol;Acc:MGI:1890563]	-	38	23	29	16	12	19	11	15	23	21	12	12	13	5	21	0.682131	0.390771	0.469316	0.318775	0.216597	0.365943	0.238979	0.326957	0.351971	0.36522
ENSMUSG00000072980	37.133	40.4392	38.4701	61.8342	79.6796	60.5427	46.9879	17.4077	20.8949	18.6317	47.88	33.6899	55.881	54.8235	53.3823	Oip5	2	119439993	119448950	-	1778	protein_coding	Opa interacting protein 5 [Source:MGI Symbol;Acc:MGI:1917895]	-	39	44	45	57	79	60	39	15	26	20	50	33	57	47	54	1.12375	1.19997	1.16897	1.82289	2.28886	1.85495	1.36004	0.524823	0.638668	0.558325
ENSMUSG00000117441	0	0.919074	0.854891	0	0	0	1.20482	1.16052	4.8219	1.86317	2.8728	1.02091	0	0	0	Gm50021	17	75159993	75167929	-	1734	lncRNA	predicted gene, 50021 [Source:MGI Symbol;Acc:MGI:6275317]	-	0	1	1	0	0	0	1	1	6	2	3	1	0	0	0	0	0.027964	0.0266362	0	0	0	0.0357578	0.035876	0.151125	0.0572493
ENSMUSG00000057123	690.294	769.265	888.232	420.906	281.4	411.69	478.313	487.417	617.203	256.186	361.973	397.132	297.052	365.101	494.281	Gja5	3	96812009	96984732	+	5746	protein_coding	gap junction protein, alpha 5 [Source:MGI Symbol;Acc:MGI:95716]	-	725	837	1039	388	279	408	397	420	768	275	378	389	303	313	500	6.46414	7.06331	8.35163	3.83958	2.50128	3.90309	4.28396	4.54713	5.83753	2.37551
ENSMUSG00000032966	6563.98	6768.98	6816.9	6431.84	7750.1	5566.9	7177.1	5391.76	5791.1	4732.46	5781.99	5600.69	4940.08	7523.66	5469.71	Fkbp1a	2	151384403	151403612	+	3857	protein_coding	FK506 binding protein 1a [Source:MGI Symbol;Acc:MGI:95541]	-	6894	7365	7974	5929	7684	5517	5957	4646	7206	5080	6038	5486	5039	6450	5533	91.5714	92.5915	95.4878	87.4077	102.627	78.6262	95.7631	74.9347	81.5978	65.3737
ENSMUSG00000024781	2590.74	2799.5	2489.44	3382.44	3109.52	3085.66	3960.24	2878.08	3021.72	4120.41	3634.09	3608.9	4443.03	3708.17	3284.99	Lipa	19	34469718	34504874	-	6780	protein_coding	lysosomal acid lipase A [Source:MGI Symbol;Acc:MGI:96789]	-	2721	3046	2912	3118	3083	3058	3287	2480	3760	4423	3795	3535	4532	3179	3323	20.5607	21.7845	19.8373	26.1495	23.4244	24.7926	30.0601	22.7549	24.221	32.38
ENSMUSG00000021276	359.905	371.306	423.171	394.871	463.957	384.446	433.735	369.044	383.341	313.945	412.725	319.543	332.345	346.438	352.916	Cinp	12	110839044	110855579	-	3873	protein_coding	cyclin-dependent kinase 2 interacting protein [Source:MGI Symbol;Acc:MGI:1914486]	-	378	404	495	364	460	381	360	318	477	337	431	313	339	297	357	5.00015	5.05804	5.90308	5.34406	6.11835	5.40743	5.76335	5.10779	5.37904	4.31888
ENSMUSG00000038357	112.351	8.27166	52.1483	6.50886	4.03441	9.0814	1.20482	18.5683	18.4839	0.931586	2.8728	9.18815	1.96074	12.831	19.7712	Camp	9	109676447	109678685	-	758	protein_coding	cathelicidin antimicrobial peptide [Source:MGI Symbol;Acc:MGI:108443]	-	118	9	61	6	4	9	1	16	23	1	3	9	2	11	20	7.97538	0.575734	3.71691	0.45009	0.271841	0.65266	0.0817996	1.31312	1.32523	0.0654817
ENSMUSG00000082625	0	0.919074	1.70978	8.67848	0	2.01809	0	0	0	0	0	0	0	2.33292	3.95425	Gm15204	X	161134592	161136872	+	2281	processed_pseudogene	predicted gene 15204 [Source:MGI Symbol;Acc:MGI:3648402]	-	0	1	2	8	0	2	0	0	0	0	0	0	0	2	4	0	0.021258	0.0404973	0.199426	0	0.0481968	0	0	0	0
ENSMUSG00000087473	0	0	0	0	0	1.00904	0	4.64206	2.41095	0	2.8728	2.04181	1.96074	3.49938	3.95425	Gm13883	2	104087017	104106102	+	1818	lncRNA	predicted gene 13883 [Source:MGI Symbol;Acc:MGI:3650051]	-	0	0	0	0	0	1	0	4	3	0	3	2	2	3	4	0	0	0	0	0	0.0302357	0	0.136874	0.0720711	0
ENSMUSG00000022940	440.836	405.311	444.543	410.058	331.83	331.976	308.433	338.871	357.624	352.14	317.923	332.815	325.482	286.949	342.042	Pigp	16	94159622	94172701	-	1987	protein_coding	phosphatidylinositol glycan anchor biosynthesis, class P [Source:MGI Symbol;Acc:MGI:1860433]	-	463	441	520	378	329	329	256	292	445	378	332	326	332	246	346	11.9377	10.7619	12.0872	10.8171	8.52947	9.10148	7.98845	9.14195	9.78128	9.44241
ENSMUSG00000026021	1386.3	1167.22	1435.36	1442.8	1315.22	1318.82	1128.91	1132.66	1307.54	1235.28	1117.52	1092.37	1221.54	1253.94	1295.02	Sumo1	1	59625717	59709993	-	2076	protein_coding	small ubiquitin-like modifier 1 [Source:MGI Symbol;Acc:MGI:1197010]	-	1456	1270	1679	1330	1304	1307	937	976	1627	1326	1167	1070	1246	1075	1310	35.9313	29.6636	37.3546	36.4286	32.3575	34.6068	27.9855	29.2466	34.229	31.7033
ENSMUSG00000020992	5.71278	0	5.98424	2.16962	3.02581	1.00904	0	11.6052	5.62555	6.5211	4.788	2.04181	6.86258	2.33292	1.97712	4930512B01Rik	12	69837062	69887253	+	4603	lncRNA	RIKEN cDNA 4930512B01 gene [Source:MGI Symbol;Acc:MGI:1921974]	-	6	0	7	2	3	1	0	10	7	7	5	2	7	2	2	0.0667803	0	0.070239	0.0247062	0.0335741	0.0119419	0	0.135149	0.0664187	0.0754825
ENSMUSG00000033253	1861.41	3197.46	1591.81	2469.03	1233.52	2507.48	3668.67	3261.05	2488.9	3690.94	3056.66	6371.47	4486.17	2197.61	3755.55	Szt2	4	118219940	118266470	-	11947	protein_coding	SZT2 subunit of KICSTOR complex [Source:MGI Symbol;Acc:MGI:3033336]	-	1955	3479	1862	2276	1223	2485	3045	2810	3097	3962	3192	6241	4576	1884	3799	8.38352	14.1203	7.1985	10.8326	5.27341	11.4336	15.8033	14.6319	11.3218	16.4606
ENSMUSG00000065468	0	0	0	0	0	1.00904	0	6.9631	0.803649	0	1.9152	1.02091	0.980368	0	0.988562	Mir26b	1	74433469	74433553	+	85	miRNA	microRNA 26b [Source:MGI Symbol;Acc:MGI:2676901]	-	0	0	0	0	0	1	0	6	1	0	2	1	1	0	1	0	0	0	0	0	0.646688	0	4.39123	0.513824	0
ENSMUSG00000098238	1.90426	4.59537	1.70978	1.08481	7.06022	1.00904	7.22891	1.16052	0.803649	0	1.9152	0	1.96074	3.49938	2.96568	Gm8756	13	97594657	97595585	-	929	processed_pseudogene	predicted gene 8756 [Source:MGI Symbol;Acc:MGI:3644333]	-	2	5	2	1	7	1	6	1	1	0	2	0	2	3	3	0.110294	0.260977	0.0994341	0.0612071	0.388156	0.0591695	0.400457	0.0669635	0.047013	0
ENSMUSG00000001138	790.267	762.831	646.298	591.222	893.622	681.105	615.662	800.756	826.955	764.832	720.115	975.985	845.078	813.022	761.192	Cnnm3	1	36550948	36567318	+	6420	protein_coding	cyclin M3 [Source:MGI Symbol;Acc:MGI:2151055]	-	830	830	756	545	886	675	511	690	1029	821	752	956	862	697	770	6.62341	6.2689	5.43886	4.82702	7.10924	5.7794	4.93521	6.68602	7.00026	6.34742
ENSMUSG00000041852	1462.47	1317.03	1285.76	1566.47	1531.06	1292.59	1407.23	1592.23	1414.42	1549.23	1571.42	1512.98	1502.9	1633.04	1507.56	Tcf20	15	82692637	82872073	-	8245	protein_coding	transcription factor 20 [Source:MGI Symbol;Acc:MGI:108399]	-	1536	1433	1504	1444	1518	1281	1168	1372	1760	1663	1641	1482	1533	1400	1525	9.54419	8.4276	8.42516	9.95851	9.4843	8.54028	8.7836	10.3518	9.323	10.0113
ENSMUSG00000117248	7.61703	25.7341	3.41956	8.67848	5.04301	10.0904	12.0482	6.9631	1.6073	4.65793	7.6608	5.10453	3.92147	5.83229	3.95425	Gm29770	17	53661540	53661849	+	310	processed_pseudogene	predicted gene, 29770 [Source:MGI Symbol;Acc:MGI:5588929]	-	8	28	4	8	5	10	10	6	2	5	8	5	4	5	4	1.32211	4.3797	0.595963	1.46739	0.830869	1.77318	2.00013	1.20405	0.281775	0.800566
ENSMUSG00000058230	3242.95	2561.46	2764.72	2370.31	2352.06	2628.56	2440.96	3150.8	3001.63	3300.61	2513.7	3617.07	3459.72	2694.52	3227.65	Arhgap35	7	16227644	16348918	-	9147	protein_coding	Rho GTPase activating protein 35 [Source:MGI Symbol;Acc:MGI:1929494]	-	3406	2787	3234	2185	2332	2605	2026	2715	3735	3543	2625	3543	3529	2310	3265	19.0767	14.7743	16.3299	13.5828	13.1333	15.6546	13.7335	18.4648	17.8339	19.2257
ENSMUSG00000106262	7.61703	16.5433	10.2587	4.33924	9.07742	6.05427	6.02409	6.9631	8.84014	5.58952	2.8728	7.14634	3.92147	1.16646	11.8627	Gm43375	3	95847398	95849877	+	2480	TEC	predicted gene 43375 [Source:MGI Symbol;Acc:MGI:5663512]	-	8	18	12	4	9	6	5	6	11	6	3	7	4	1	12	0.165263	0.35194	0.223486	0.091712	0.186946	0.132988	0.125008	0.150506	0.19372	0.120085
ENSMUSG00000039652	438.932	423.693	289.808	302.662	139.187	504.522	263.855	608.11	564.162	629.752	439.538	695.237	654.886	253.121	645.531	Cpeb3	19	36998691	37186000	-	7414	protein_coding	cytoplasmic polyadenylation element binding protein 3 [Source:MGI Symbol;Acc:MGI:2443075]	-	461	461	339	279	138	500	219	524	702	676	459	681	668	217	653	3.18557	3.01506	2.11188	2.13978	0.95885	3.70707	1.83152	4.39676	4.13541	4.52567
ENSMUSG00000092607	258.979	247.231	288.098	236.489	334.856	327.939	263.855	272.721	272.437	251.528	225.994	222.557	260.778	214.628	289.649	Scnm1	3	95036847	95041322	-	2165	protein_coding	sodium channel modifier 1 [Source:MGI Symbol;Acc:MGI:1341284]	-	272	269	337	218	332	325	219	235	339	270	236	218	266	184	293	6.43649	6.0248	7.18941	5.72554	7.89959	8.25162	6.272	6.75248	6.83873	6.19006
ENSMUSG00000086196	3.80852	3.67629	4.27445	8.67848	10.086	12.1085	8.43373	10.4446	1.6073	14.9054	4.788	13.2718	42.1558	13.9975	6.91993	Gm13571	2	60168532	60201578	+	3102	lncRNA	predicted gene 13571 [Source:MGI Symbol;Acc:MGI:3652223]	-	4	4	5	8	10	12	7	9	2	16	5	13	43	12	7	0.0660627	0.0625268	0.0744474	0.146645	0.166067	0.212644	0.139919	0.180491	0.0281593	0.256016
ENSMUSG00000063779	0.952129	10.1098	14.5331	172.485	44643.8	15.1357	51.8072	5.80258	3.2146	2.79476	26.8128	23.4808	35.2933	5571.01	99.8447	Chil4	3	106108806	106126823	-	2817	protein_coding	chitinase-like 4 [Source:MGI Symbol;Acc:MGI:1341098]	-	1	11	17	159	44263	15	43	5	4	3	28	23	36	4776	101	0.0181866	0.189345	0.27873	3.20943	809.428	0.292697	0.946459	0.110417	0.0620164	0.0528595
ENSMUSG00000009013	3220.1	3602.77	3334.93	4234.02	4346.07	3537.71	4077.1	3061.44	3391.4	3303.4	3480.87	2712.55	2533.27	3916.97	3240.5	Dynll1	5	115435169	115439058	-	3890	protein_coding	dynein light chain LC8-type 1 [Source:MGI Symbol;Acc:MGI:1861457]	-	3382	3920	3901	3903	4309	3506	3384	2638	4220	3546	3635	2657	2584	3358	3278	44.5413	48.8635	46.3178	57.0514	57.0625	49.5423	53.9388	42.187	47.3802	45.2458
ENSMUSG00000031536	381.804	339.138	416.332	359.072	384.278	331.976	273.494	307.537	321.46	356.797	345.693	269.519	253.915	263.62	316.34	Polb	8	23118142	23143451	-	3940	protein_coding	polymerase (DNA directed), beta [Source:MGI Symbol;Acc:MGI:97740]	-	401	369	487	331	381	329	227	265	400	383	361	264	259	226	320	5.21419	4.54128	5.70892	4.77694	4.98142	4.59001	3.57232	4.18411	4.43402	4.82494
ENSMUSG00000064023	110.447	81.7976	100.877	78.1064	121.032	91.823	80.7228	78.9151	131.799	70.8005	45.9648	59.2125	54.9006	66.4881	101.822	Klk8	7	43447001	43453250	+	1540	protein_coding	kallikrein related-peptidase 8 [Source:MGI Symbol;Acc:MGI:1343327]	-	116	89	118	72	120	91	67	68	164	76	48	58	56	57	103	3.85901	2.80232	3.53902	2.65846	4.01407	3.24814	2.69758	2.74689	4.65111	2.44952
ENSMUSG00000071650	3874.21	3968.56	3629.01	4417.35	4777.75	3937.29	4350.6	4198.75	4127.54	4584.34	4786.08	4626.74	4293.03	5219.9	4064.97	Ganab	19	8875435	8894036	+	5454	protein_coding	alpha glucosidase 2 alpha neutral subunit [Source:MGI Symbol;Acc:MGI:1097667]	-	4069	4318	4245	4072	4737	3902	3611	3618	5136	4921	4998	4532	4379	4475	4112	38.2218	38.3898	35.9487	42.4532	44.7417	39.3266	41.0518	41.2674	41.1286	44.7844
ENSMUSG00000025082	3.80852	4.59537	6.83913	0	0	14.1266	7.22891	4.64206	1.6073	28.8792	4.788	32.669	29.4111	4.66583	8.89705	Vwa2	19	56862681	56900510	+	4049	protein_coding	von Willebrand factor A domain containing 2 [Source:MGI Symbol;Acc:MGI:2684334]	-	4	5	8	0	0	14	6	4	2	31	5	32	30	4	9	0.0506117	0.0598784	0.0912564	0	0	0.190061	0.0918806	0.0614562	0.0215733	0.380017
ENSMUSG00000034707	6122.19	6552.08	5727.77	6670.5	6157.52	7803.95	6951.8	7075.67	6789.23	8114.11	7147.52	8954.36	8829.2	6826.11	7980.66	Gns	10	121200995	121233154	+	9442	protein_coding	glucosamine (N-acetyl)-6-sulfatase [Source:MGI Symbol;Acc:MGI:1922862]	-	6430	7129	6700	6149	6105	7734	5770	6097	8448	8710	7464	8771	9006	5852	8073	34.8887	36.6111	32.7742	37.0304	33.3078	45.025	37.8906	40.1704	39.0772	45.7871
ENSMUSG00000107915	4.76065	1.83815	0	1.08481	0	2.01809	0	3.48155	5.62555	0.931586	2.8728	5.10453	1.96074	3.49938	0	Gm44014	6	121173634	121175142	-	1509	TEC	predicted gene, 44014 [Source:MGI Symbol;Acc:MGI:5690406]	-	5	2	0	1	0	2	0	3	7	1	3	5	2	3	0	0.169754	0.0642671	0	0.0376815	0	0.0728542	0	0.123676	0.202601	0.0328927
ENSMUSG00000064090	131.394	129.589	112.846	116.075	115.989	153.375	112.048	107.928	109.296	113.654	110.124	126.592	94.1154	111.98	143.341	Vrk2	11	26421322	26543999	-	6591	protein_coding	vaccinia related kinase 2 [Source:MGI Symbol;Acc:MGI:1917172]	-	138	141	132	107	115	152	93	93	136	122	115	124	96	96	145	1.07267	1.03733	0.925004	0.923103	0.898816	1.26767	0.874887	0.877779	0.9012	0.91875
ENSMUSG00000118426	0.952129	0.919074	6.83913	1.08481	0	3.02713	0	0	0	0	0	1.02091	0	0	0	Gm2102	1	78193369	78194113	-	745	processed_pseudogene	predicted gene 2102 [Source:MGI Symbol;Acc:MGI:3780270]	-	1	1	8	1	0	3	0	0	0	0	0	1	0	0	0	0.0687673	0.0650867	0.495969	0.0763241	0	0.22135	0	0	0	0
ENSMUSG00000074715	16.1862	11.948	29.0663	15.1873	19.1634	46.416	13.253	13.9262	6.4292	16.7685	22.0248	13.2718	16.6663	5.83229	22.7369	Ccl28	13	120085355	120115895	+	4844	protein_coding	chemokine (C-C motif) ligand 28 [Source:MGI Symbol;Acc:MGI:1861731]	-	17	13	34	14	19	46	11	12	8	18	23	13	17	5	23	0.179797	0.130133	0.324187	0.164339	0.202057	0.521996	0.140802	0.15411	0.0721306	0.184441
ENSMUSG00000115837	0	1.83815	2.56467	2.16962	0	6.05427	0	0	0.803649	0.931586	0.9576	0	0	0	2.96568	9130002K18Rik	15	35787300	35790425	+	3126	TEC	RIKEN cDNA 9130002K18 gene [Source:MGI Symbol;Acc:MGI:1921804]	-	0	2	3	2	0	6	0	0	1	1	1	0	0	0	3	0	0.0310234	0.0443255	0.0363797	0	0.105506	0	0	0.0139716	0.0158782
ENSMUSG00000010110	834.065	840.033	755.724	764.791	730.228	834.48	854.216	828.608	908.928	929.723	898.228	877.979	856.842	776.861	833.357	Stx5a	19	8718777	8733433	+	5808	protein_coding	syntaxin 5A [Source:MGI Symbol;Acc:MGI:1928483]	-	876	914	884	705	724	827	709	714	1131	998	938	860	874	666	843	7.72709	7.63076	7.02986	6.90208	6.4215	7.82695	7.56902	7.6476	8.50491	8.5289
ENSMUSG00000108736	35.2288	22.9768	23.9369	23.8658	19.1634	31.2804	21.6867	42.9391	40.1825	27.9476	28.728	36.7526	34.3129	22.1627	27.6797	Gm45151	7	116142891	116144990	+	712	lncRNA	predicted gene 45151 [Source:MGI Symbol;Acc:MGI:5753727]	-	37	25	28	22	19	31	18	37	50	30	30	36	35	19	28	2.66232	1.70258	1.81635	1.75695	1.37467	2.39329	1.56752	3.23277	3.06707	2.09137
ENSMUSG00000022978	199.947	214.144	205.174	184.418	280.391	193.737	202.409	148.546	209.753	166.754	211.63	147.01	155.879	202.964	194.747	Mis18a	16	90516200	90524292	-	2863	protein_coding	MIS18 kinetochore protein A [Source:MGI Symbol;Acc:MGI:1913828]	-	210	233	240	170	278	192	168	128	261	179	221	144	159	174	197	3.75782	3.94623	3.87178	3.37633	5.00205	3.68633	3.63838	2.78126	3.98156	3.10328
ENSMUSG00000056735	33.3245	40.4392	41.0348	33.6291	19.1634	39.3527	33.7349	45.2601	51.4336	57.7583	37.3464	41.8571	52.9399	26.8285	37.5653	A930024E05Rik	5	123127417	123136408	+	2180	lncRNA	RIKEN cDNA A930024E05 gene [Source:MGI Symbol;Acc:MGI:1924414]	-	35	44	48	31	19	39	28	39	64	62	39	41	54	23	38	0.822527	0.978688	1.01696	0.80858	0.448974	0.983381	0.796382	1.11291	1.2822	1.41164
ENSMUSG00000037005	166.623	133.266	164.994	91.1241	15.129	63.5698	77.1084	112.57	113.315	48.4425	30.6432	17.3554	19.6074	17.4969	84.0277	Xpnpep2	X	47197602	47225858	+	4878	protein_coding	X-prolyl aminopeptidase (aminopeptidase P) 2, membrane-bound [Source:MGI Symbol;Acc:MGI:2180001]	-	175	145	193	84	15	63	64	97	141	52	32	17	20	15	85	1.83795	1.44137	1.82741	0.979163	0.158407	0.709925	0.813501	1.23704	1.26244	0.529115
ENSMUSG00000040354	881.672	900.692	930.121	1004.53	1160.9	966.665	1073.49	1027.06	861.512	1163.55	1141.46	1249.59	1087.23	1230.61	936.168	Mars1	10	127132090	127147655	-	3423	protein_coding	methionine-tRNA synthetase 1 [Source:MGI Symbol;Acc:MGI:1345633]	-	926	980	1088	926	1151	958	891	885	1072	1249	1192	1224	1109	1055	947	13.8593	13.8825	14.6806	15.3823	17.3218	15.3841	16.1395	16.0838	13.678	18.1111
ENSMUSG00000029674	822.64	1367.58	747.175	1552.36	772.589	1090.78	1846.99	1372.89	1027.87	1873.42	1624.09	2326.64	1769.57	1328.6	1383	Limk1	5	134684893	134717452	-	7162	protein_coding	LIM-domain containing, protein kinase [Source:MGI Symbol;Acc:MGI:104572]	-	864	1488	874	1431	766	1081	1533	1183	1279	2011	1696	2279	1805	1139	1399	6.18042	10.0743	5.63635	11.3612	5.50958	8.2967	13.2717	10.2755	7.79956	13.9369
ENSMUSG00000036977	146.628	133.266	183.802	143.195	170.454	167.501	151.807	160.151	142.246	139.738	132.149	126.592	149.016	122.478	167.067	Anapc10	8	80438449	80505688	+	4837	protein_coding	anaphase promoting complex subunit 10 [Source:MGI Symbol;Acc:MGI:1916249]	-	154	145	215	132	169	166	126	138	177	150	138	124	152	105	169	1.63111	1.45358	2.05297	1.55173	1.79984	1.88645	1.61516	1.77483	1.5982	1.53923
ENSMUSG00000053291	17.1383	13.7861	15.388	9.76329	13.1118	8.07236	8.43373	20.8893	20.8949	16.7685	22.0248	11.23	18.627	12.831	14.8284	Rab4b	7	26867849	26878321	-	1970	protein_coding	RAB4B, member RAS oncogene family [Source:MGI Symbol;Acc:MGI:105071]	-	18	15	18	9	13	8	7	18	26	18	23	11	19	11	15	0.468107	0.36921	0.422015	0.259773	0.339939	0.223222	0.220319	0.568408	0.576422	0.453519
ENSMUSG00000002104	49.5107	36.7629	39.325	19.5266	21.1807	30.2713	18.0723	22.0498	32.9496	22.3581	21.0672	26.5435	24.5092	10.4981	51.4052	Rapsn	2	90865965	90876074	+	1802	protein_coding	receptor-associated protein of the synapse [Source:MGI Symbol;Acc:MGI:99422]	-	52	40	46	18	21	30	15	19	41	24	22	26	25	9	52	1.47838	1.07635	1.17903	0.567983	0.600328	0.915125	0.516127	0.655922	0.993717	0.661067
ENSMUSG00000064984	0.952129	0.919074	5.12935	0	1.0086	3.02713	0	0	0	1.86317	0	0	0	0	1.97712	Snord73a	3	86046098	86046165	-	68	snoRNA	small nucleolar RNA, C/D box U73A [Source:MGI Symbol;Acc:MGI:1321388]	-	1	1	6	0	1	3	0	0	0	2	0	0	0	0	2	0.753407	0.713082	4.07534	0	0.757557	2.42508	0	0	0	1.45986
ENSMUSG00000021271	217.085	244.474	197.48	229.98	225.927	181.628	246.988	293.611	245.917	239.418	232.697	256.247	250.974	214.628	216.495	Zfp839	12	110816687	110836430	+	3749	protein_coding	zinc finger protein 839 [Source:MGI Symbol;Acc:MGI:1920055]	-	228	266	231	212	224	180	205	253	306	257	243	251	256	184	219	3.11572	3.44044	2.84589	3.21542	3.07792	2.63919	3.39046	4.19816	3.56484	3.40257
ENSMUSG00000038602	17.1383	20.2196	1.70978	22.781	9.07742	40.3618	33.7349	24.3708	26.5204	122.969	20.1096	54.108	87.2528	15.164	49.4281	Slc35f1	10	52566629	52987718	+	4941	protein_coding	solute carrier family 35, member F1 [Source:MGI Symbol;Acc:MGI:2139810]	-	18	22	2	21	9	40	28	21	33	132	21	53	89	13	50	0.186636	0.215902	0.0186955	0.24167	0.0938322	0.444999	0.351369	0.264398	0.291697	1.32601
ENSMUSG00000031996	20681.2	17720.7	17766.3	17394.9	21427.8	16588.7	18628.9	19253	18742.7	21625.8	18638.7	22987.7	23247.5	23365.3	21004	Aplp2	9	31060853	31123111	-	5875	protein_coding	amyloid beta (A4) precursor-like protein 2 [Source:MGI Symbol;Acc:MGI:88047]	-	21721	19281	20782	16035	21245	16440	15462	16590	23322	23214	19464	22517	23713	20031	21247	189.413	159.137	163.381	155.195	186.283	153.818	163.184	175.668	173.377	196.124
ENSMUSG00000120844	7.61703	7.35259	8.54891	4.33924	4.03441	8.07236	3.61445	11.6052	6.4292	13.9738	2.8728	16.3345	21.5681	10.4981	11.8627	ENSMUSG00000120844	4	155683786	155686313	-	2528	lncRNA	novel transcript, antisense to KO:RP23-183D11.3and Slc35e2	-	8	8	10	4	4	8	3	10	8	15	3	16	22	9	12	0.162125	0.153448	0.182702	0.0899706	0.0815093	0.173951	0.0735808	0.24608	0.138212	0.294512
ENSMUSG00000100291	0	0	0	4.33924	5.04301	0	1.20482	10.4446	0	6.5211	1.9152	2.04181	5.88221	8.16521	0	2310069B03Rik	6	82854845	82858834	-	1902	lncRNA	RIKEN cDNA 2310069B03 gene [Source:MGI Symbol;Acc:MGI:1916902]	-	0	0	0	4	5	0	1	9	0	7	2	2	6	7	0	0	0	0	0.119582	0.13542	0	0.0325994	0.294365	0	0.182674
ENSMUSG00000040250	580.799	602.912	612.957	768.046	579.946	573.137	842.168	504.824	557.733	495.604	562.111	497.181	578.417	671.88	562.492	Ints13	6	146451130	146479333	-	8485	protein_coding	integrator complex subunit 13 [Source:MGI Symbol;Acc:MGI:1918427]	-	610	656	717	708	575	568	699	435	694	532	587	487	590	576	569	3.68312	3.74887	3.90291	4.74459	3.49092	3.67968	5.10794	3.18927	3.57224	3.11207
ENSMUSG00000074646	4.76065	8.27166	7.69402	9.76329	2.0172	5.04522	0	12.7657	8.03649	14.9054	10.5336	11.23	3.92147	8.16521	7.90849	6430550D23Rik	2	155815199	155849897	-	4994	protein_coding	RIKEN cDNA 6430550D23 gene [Source:MGI Symbol;Acc:MGI:2443361]	-	5	9	9	9	2	5	0	11	10	16	11	11	4	7	8	0.0512932	0.0873861	0.0832368	0.102474	0.0206303	0.0550345	0	0.137024	0.0874551	0.159023
ENSMUSG00000097154	9.52129	23.8959	38.4701	22.781	7.06022	27.2442	7.22891	11.6052	22.5022	11.179	5.7456	12.2509	7.84295	1.16646	17.7941	Gm26510	17	71181341	71232011	-	1899	lncRNA	predicted gene, 26510 [Source:MGI Symbol;Acc:MGI:5477004]	-	10	26	45	21	7	27	6	10	28	12	6	12	8	1	18	0.269782	0.663891	1.09448	0.628799	0.189888	0.781542	0.195905	0.327589	0.643972	0.31365
ENSMUSG00000115025	8.56916	1.83815	11.1136	0	7.06022	1.00904	2.40964	2.32103	1.6073	1.86317	1.9152	1.02091	1.96074	1.16646	1.97712	Gm4240	14	70539656	70540388	+	571	processed_pseudogene	predicted gene 4240 [Source:MGI Symbol;Acc:MGI:3782417]	-	9	2	13	0	7	1	2	2	2	2	2	1	2	1	2	0.807504	0.169841	1.05155	0	0.631519	0.096267	0.217177	0.217895	0.152977	0.173853
ENSMUSG00000041733	392.277	346.491	347.086	398.125	448.828	355.184	403.614	398.057	302.976	344.687	286.322	311.376	299.993	401.262	356.871	Coq5	5	115417725	115435031	+	3034	protein_coding	coenzyme Q5 methyltransferase [Source:MGI Symbol;Acc:MGI:1098643]	-	412	377	406	367	445	352	335	343	377	370	299	305	306	344	361	6.95697	6.02523	6.18061	6.8781	7.5556	6.37736	6.8462	7.03286	5.42699	6.05306
ENSMUSG00000024899	817.879	579.935	1006.21	603.155	1205.28	477.278	484.337	558.208	734.536	303.697	543.917	306.272	400.971	692.876	526.903	Papss2	19	32573190	32644587	+	3721	protein_coding	3'-phosphoadenosine 5'-phosphosulfate synthase 2 [Source:MGI Symbol;Acc:MGI:1330223]	-	859	631	1177	556	1195	473	402	481	914	326	568	300	409	594	533	11.8269	8.22277	14.6096	8.49636	16.5437	6.98739	6.69864	8.04154	10.728	4.34857
[truncated: 29,880 more rows]
[truncated: 5 more columns]
