# Supplementary material for: Glucose-6-phosphate dehydrogenase maintains redox homeostasis and biosynthesis in LKB1-deficient KRAS-driven lung cancer
Source: Nat Commun. 2024 Jul 12;15:5857. doi: 10.1038/s41467-024-50157-8 (PMC11245543; doi:10.1038/s41467-024-50157-8)
Supplement: Supplementary file 6 — Source data [file 41467_2024_50157_MOESM6_ESM.xlsx]

## Sheet: Fig.1d
Fig. 1d
	KP Wet lung weight (mg)			GraphPad Prism program (version 9.1.0; Prism Software Inc., San Diego, USA)
	WT	KO
	152.6	158.6		Table Analyzed	KP Wet lung weight
	150.9	131.2
	173.1	122.8		Column B	KO
	277.4	132.5		vs.	vs.
	164.8	256.3		Column A	WT
	220.7	423
	129.4			Mann Whitney test
	271.7			P value	0.6165
	327.8			Exact or approximate P value?	Exact
	198.8			P value summary	ns
	122.6			Significantly different (P < 0.05)?	No
	240.7			One- or two-tailed P value?	Two-tailed
				Sum of ranks in column A,B	120 , 51
				Mann-Whitney U	30
				Difference between medians
				Median of column A	186.0, n=12
				Median of column B	145.6, n=6
				Difference: Actual	-40.4
				Difference: Hodges-Lehmann	-19.9

## Sheet: Fig.1f
Fig. 1f
	KP Tumor number			GraphPad Prism program (version 9.1.0; Prism Software Inc., San Diego, USA)
	WT	KO
	14	121		Table Analyzed	KP Tumor number
	87	150
	69	18		Column B	KO
	269	6		vs.	vs.
	177	5		Column A	WT
	107	13
	77			Mann Whitney test
	88			P value	0.3355
	67			Exact or approximate P value?	Exact
	3			P value summary	ns
	28			Significantly different (P < 0.05)?	No
	61			One- or two-tailed P value?	Two-tailed
				Sum of ranks in column A,B	125 , 46
				Mann-Whitney U	25
				Difference between medians
				Median of column A	73.00, n=12
				Median of column B	15.50, n=6
				Difference: Actual	-57.5
				Difference: Hodges-Lehmann	-50

## Sheet: Fig.1g
Fig. 1g
	KP Tumor burden (%)			GraphPad Prism program (version 9.1.0; Prism Software Inc., San Diego, USA)
	WT	KO
	0.4647	11.6808		Table Analyzed	KP Tumor burden
	2.4623	14.7265
	1.7153	1.66514		Column B	KO
	12.5239	1.39144		vs.	vs.
	11.9743	0.568553		Column A	WT
	6.585	1.55195
	3.2048			Mann Whitney test
	9.4463			P value	0.5532
	2.94834			Exact or approximate P value?	Exact
	0.15416			P value summary	ns
	1.99735			Significantly different (P < 0.05)?	No
	12.7017			One- or two-tailed P value?	Two-tailed
				Sum of ranks in column A,B	121 , 50
				Mann-Whitney U	29
				Difference between medians
				Median of column A	3.077, n=12
				Median of column B	1.609, n=6
				Difference: Actual	-1.468
				Difference: Hodges-Lehmann	-0.7015

## Sheet: Fig.1h
Fig. 1h
	KP Ki67 IHC quantification			GraphPad Prism program (version 9.1.0; Prism Software Inc., San Diego, USA)
	WT	KO
	0.133617	4.71437		Table Analyzed	KP Ki67 IHC quantification
	0.363985	11.7914
	0.177305	7.19788		Column B	KO
	0.179411	2.68238		vs.	vs.
	0.218069	9.06412		Column A	WT
	0.517235	3.49216
	2.86453	4.27233		Mann Whitney test
	1.86359	3.46851		P value	0.0735
	4.98444	5.72372		Exact or approximate P value?	Exact
	2.44336	8.81865		P value summary	ns
	2.65905	5.87165		Significantly different (P < 0.05)?	No
	3.45964	5.26181		One- or two-tailed P value?	Two-tailed
	3.28463	3.6622		Sum of ranks in column A,B	995 , 545
	2.43433	3.09387		Mann-Whitney U	215
	8.07772	4.03257
	9.71512	4.36523		Difference between medians
	3.18341			Median of column A	3.285, n=39
	6.90067			Median of column B	4.540, n=16
	3.21197			Difference: Actual	1.255
	6.59432			Difference: Hodges-Lehmann	1.391
	1.32184
	0.321457
	4.84816
	1.66956
	4.12922
	2.21761
	7.90749
	4.84464
	4.85264
	7.64951
	13.2312
	8.75479
	9.07699
	5.86526
	9.70945
	5.04828
	4.02299
	1.89719
	3.14087

## Sheet: Fig.1i
Fig. 1i
	KP Kaplan-Meier survival curve				GraphPad Prism program (version 9.1.0; Prism Software Inc., San Diego, USA)
	Days	WT (n=34)	KO (n=22)
	131	1			KP Kaplan-Meier survival curve
	152	1
	155	1			Log-rank (Mantel-Cox) test
	158	1			Chi square	2.947
	162	1			df	1
	164	1			P value	0.0861
	177	1			P value summary	ns
	177	1			Are the survival curves sig different?	No
	179	1
	188	1			Median survival
	191	1			WT	155
	123	1			KO	167.5
	132	1			Ratio (and its reciprocal)	0.9254	1.081
	139	1			95% CI of ratio	0.5413 to 1.582	0.6321 to 1.848
	143	1
	154	1			Hazard Ratio (Mantel-Haenszel)	A/B	B/A
	155	1			Ratio (and its reciprocal)	1.628	0.6142
	166	1			95% CI of ratio	0.9332 to 2.841	0.3520 to 1.072
	180	1
	188	1			Hazard Ratio (logrank)	A/B	B/A
	148	1			Ratio (and its reciprocal)	1.55	0.645
	151	1			95% CI of ratio	0.9182 to 2.618	0.3820 to 1.089
	151	1
	151	1
	145	1
	147	1
	150	1
	155	1
	155	1
	166	1
	169	1
	176	1
	208	1
	209	1
	149		1
	149		1
	160		1
	166		1
	173		1
	186		1
	191		1
	127		1
	131		1
	170		1
	173		1
	158		1
	158		1
	161		1
	161		1
	148		1
	169		1
	197		1
	197		1
	197		1
	213		1
	213		1

## Sheet: Fig.1k
Fig. 1k
	KL Wet lung weight (mg)
	WT	KO		GraphPad Prism program (version 9.1.0; Prism Software Inc., San Diego, USA)
	457.6	152.2
	862.8	145.1		Table Analyzed	KL Wet lung weight (mg)
	504.6	178.6
	234.9	176.7		Column B	KO
	252.7	136.2		vs.	vs.
	349.9	137		Column A	WT
	532	133.7
	578.1	156.3		Mann Whitney test
				P value	0.0002
				Exact or approximate P value?	Exact
				P value summary	***
				Significantly different (P < 0.05)?	Yes
				One- or two-tailed P value?	Two-tailed
				Sum of ranks in column A,B	100 , 36
				Mann-Whitney U	0
				Difference between medians
				Median of column A	481.1, n=8
				Median of column B	148.7, n=8
				Difference: Actual	-332.5
				Difference: Hodges-Lehmann	-325

## Sheet: Fig.1m
Fig. 1m
	KL Tumor number			GraphPad Prism program (version 9.1.0; Prism Software Inc., San Diego, USA)
	WT	KO
	149	31		Table Analyzed	KL Tumor number
	99	56
	98	37		Column B	KO
	115	10		vs.	vs.
	149	4		Column A	WT
	126	12
	202	16		Unpaired t test
	133	43		P value	<0.0001
				P value summary	****
				Significantly different (P < 0.05)?	Yes
				One- or two-tailed P value?	Two-tailed
				t, df	t=7.910, df=14
				How big is the difference?
				Mean of column A	133.9
				Mean of column B	26.13
				Difference between means (B - A) ± SEM	-107.8 ± 13.62
				95% confidence interval	-137.0 to -78.53
				R squared (eta squared)	0.8171
				F test to compare variances
				F, DFn, Dfd	3.383, 7, 7
				P value	0.1303
				P value summary	ns
				Significantly different (P < 0.05)?	No
				Normality of Residuals
				Test name	Statistics	P value	Passed normality test (alpha=0.05)?	P value summary
				Anderson-Darling (A2*)	0.3435	0.4426	Yes	ns
				D'Agostino-Pearson omnibus (K2)	5.379	0.0679	Yes	ns
				Shapiro-Wilk (W)	0.9314	0.2569	Yes	ns
				Kolmogorov-Smirnov (distance)	0.1357	0.1	Yes	ns
				Data analyzed
				Sample size, column A	8
				Sample size, column B	8

## Sheet: Fig.1n
Fig. 1n
	KL Tumor burden (%)			GraphPad Prism program (version 9.1.0; Prism Software Inc., San Diego, USA)
	WT	KO
	13.4689	7.38955		Table Analyzed	KL Tumor burden
	16.2008	2.02731
	20.5019	1.32495		Column B	KO
	23.9064	0.418719		vs.	vs.
	14.5444	0.202469		Column A	WT
	11.7865	1.04576
	15.9594	0.51244		Unpaired t test with Welch's correction
	14.3865	6.42154		P value	<0.0001
				P value summary	****
				Significantly different (P < 0.05)?	Yes
				One- or two-tailed P value?	Two-tailed
				Welch-corrected t, df	t=8.058, df=12.67
				How big is the difference?
				Mean of column A	16.34
				Mean of column B	2.418
				Difference between means (B - A) ± SEM	-13.93 ± 1.728
				95% confidence interval	-17.67 to -10.18
				R squared (eta squared)	0.8368
				F test to compare variances
				F, DFn, Dfd	1.960, 7, 7
				P value	0.3946
				P value summary	ns
				Significantly different (P < 0.05)?	No
				Data analyzed
				Sample size, column A	8
				Sample size, column B	8

## Sheet: Fig.1o
Fig. 1o
	KL Ki67 IHC quantification			GraphPad Prism program (version 9.1.0; Prism Software Inc., San Diego, USA)				KL pErk IHC quantification			GraphPad Prism program (version 9.1.0; Prism Software Inc., San Diego, USA)					KL pS6 IHC quantification			GraphPad Prism program (version 9.1.0; Prism Software Inc., San Diego, USA)
	WT	KO						WT	KO							WT	KO
	6.03	2		Table Analyzed	Ki67			0.93	10.79		Table Analyzed	pErk				32.816	1.491		Table Analyzed	pS6
	8.26	0.68						0.65	1.63							19.668	1.586
	7.42	2.09		Column B	KO			7.16	0		Column B	KO				13.188	7.71		Column B	KO
	3.72	1.4		vs.	vs.			9.18	0		vs.	vs.				7.893	2.798		vs.	vs.
	4.81	2.49		Column A	WT			8.25	2.11		Column A	WT				9.113	8.333		Column A	WT
	7.51	2.67						2.88	14.5							8.541	1.586
	5.98	2.83		Unpaired t test with Welch's correction				1.94	5.59		Unpaired t test with Welch's correction					15.442	2.752		Mann Whitney test
	5.94	1.36		P value	<0.0001			45.09	4.01		P value	<0.0001				9.69	1.65		P value	0.0027
	6.13	2.73627		P value summary	****			21.26	2.77		P value summary	****				14.734	1.519		Exact or approximate P value?	Exact
	7.62	2.06258		Significantly different (P < 0.05)?	Yes			33.58	2.42		Significantly different (P < 0.05)?	Yes				14.234	12.276		P value summary	**
	6.62			One- or two-tailed P value?	Two-tailed			32.48	0.08		One- or two-tailed P value?	Two-tailed				18.02	11.867		Significantly different (P < 0.05)?	Yes
	6.02			Welch-corrected t, df	t=9.196, df=38.11			9.31	2.61		Welch-corrected t, df	t=4.540, df=29.08				10.521	18.21		One- or two-tailed P value?	Two-tailed
	11.51							22.79								22.666	4.201		Sum of ranks in column A,B	387 , 174
	7.3			How big is the difference?				25.86			How big is the difference?					4.712	21.831		Mann-Whitney U	54
	6.26			Mean of column A	7.035			29.28			Mean of column A	20.1				6.151	3.531
	17.64			Mean of column B	2.032			39.17			Mean of column B	3.876				11.445			Difference between medians
	7.83			Difference between means (B - A) ± SEM	-5.003 ± 0.5440			49.66			Difference between means (B - A) ± SEM	-16.22 ± 3.574				15.485			Median of column A	12.32, n=18
	4.51			95% confidence interval	-6.104 to -3.901			50.06			95% confidence interval	-23.53 to -8.916				10.918			Median of column B	3.531, n=15
	4.03			R squared (eta squared)	0.6893			40.72			R squared (eta squared)	0.4147							Difference: Actual	-8.786
	3.34							13.21											Difference: Hodges-Lehmann	-7.08
	5.81			F test to compare variances				14.39			F test to compare variances
	6.25			F, DFn, Dfd	15.52, 30, 9			14.13			F, DFn, Dfd	13.24, 23, 11
	5.88			P value	0.0002			6.55			P value	<0.0001
	5.45			P value summary	***			3.86			P value summary	****
	4.96			Significantly different (P < 0.05)?	Yes						Significantly different (P < 0.05)?	Yes
	6.96
	8.92			Data analyzed							Data analyzed
	7.22			Sample size, column A	31						Sample size, column A	24
	6.48			Sample size, column B	10						Sample size, column B	12
	11.02
	10.64

## Sheet: Fig.1p
Fig. 1p
	Kaplan-Meier survival curve				GraphPad Prism program (version 9.1.0; Prism Software Inc., San Diego, USA)
	Days	WT (28)	KO (13)
	103	1			Comparison of Survival Curves
	129	1
	130	1			Log-rank (Mantel-Cox) test
	130	1			Chi square	8.488
	130	1			df	1
	130	1			P value	0.0036
	134	1			P value summary	**
	137	1			Are the survival curves sig different?	Yes
	139	1
	142	1			Gehan-Breslow-Wilcoxon test
	142	1			Chi square	6.942
	157	1			df	1
	165	1			P value	0.0084
	165	1			P value summary	**
	170	1			Are the survival curves sig different?	Yes
	170	1
	176	1			Median survival
	188	1			WT (n=39)	143
	130	1			KO (n=15)	173
	130	1			Ratio (and its reciprocal)	0.8266	1.21
	139	1			95% CI of ratio	0.4282 to 1.596	0.6267 to 2.336
	144	1
	160	1			Hazard Ratio (Mantel-Haenszel)	A/B	B/A
	164	1			Ratio (and its reciprocal)	2.797	0.3575
	167	1			95% CI of ratio	1.400 to 5.587	0.1790 to 0.7142
	173	1
	188	1			Hazard Ratio (logrank)	A/B	B/A
	193	1			Ratio (and its reciprocal)	2.318	0.4314
	167		1		95% CI of ratio	1.256 to 4.277	0.2338 to 0.7960
	188		1
	228		1
	130		1
	150		1
	150		1
	165		1
	193		1
	194		1
	194		1
	161		1
	190		1
	173		1

[truncated: 91 more sheets: Fig.2a, Fig.2b, Fig.2c, Fig.2d, Fig.2e, Fig.3b Uncropped data, Fig.3c, Fig.3d, Fig.3e, Fig.3f, Fig.3g, Fig.3h, Fig.3i, Fig.3j, Fig.3l, Fig.3m, Fig.4a, Fig.4b, Fig.4f, Fig.4h …]
